# Supplementary material for: Development of a Novel Lysosomal Gene-based Prognostic Panel and Uncovering EIF4EBP1 as a Biomarker for Breast Cancer
Source: Curr Genomics. 2025 Jul 3;26(5):368–88. doi: 10.2174/0113892029357021250626210819 (PMC12728594; doi:10.2174/0113892029357021250626210819)
Supplement: Supplementary file 1 [file CG-26-5-368_SD1.zip]

Archive with 7 entries (6 files):
- CG-26-5-368_SD1/
- CG-26-5-368_SD1/CG-26-5-368_SD1.pdf
- CG-26-5-368_SD1/Supplementary Table1.xlsx
- CG-26-5-368_SD1/Supplementary Table2.xlsx
- CG-26-5-368_SD1/Supplementary Table3.xlsx
- CG-26-5-368_SD1/Supplementary Table4.xlsx
- CG-26-5-368_SD1/Supplementary Table5.xlsx
