# Supplementary material for: Development of a Novel Lysosomal Gene-based Prognostic Panel and Uncovering EIF4EBP1 as a Biomarker for Breast Cancer
Source: Curr Genomics. 2025 Jul 3;26(5):368–88. doi: 10.2174/0113892029357021250626210819 (PMC12728594; doi:10.2174/0113892029357021250626210819)
Supplement: Supplementary file 1 [file CG-26-5-368_SD1.zip › CG-26-5-368_SD1/Supplementary Table1.xlsx]

## Sheet: Sheet1
Supplementary Table 1 Lysosome-related genes from Gene Ontology Resource.
Ensembl ID	Gene symbol	Description
ENSG00000001036	FUCA2	alpha-L-fucosidase 2
ENSG00000001626	CFTR	CF transmembrane conductance regulator
ENSG00000003056	M6PR	mannose-6-phosphate receptor, cation dependent
ENSG00000003402	CFLAR	CASP8 and FADD like apoptosis regulator
ENSG00000005206	SPPL2B	signal peptide peptidase like 2B
ENSG00000005381	MPO	myeloperoxidase
ENSG00000005884	ITGA3	integrin subunit alpha 3
ENSG00000005893	LAMP2	lysosomal associated membrane protein 2
ENSG00000006116	CACNG3	calcium voltage-gated channel auxiliary subunit gamma 3
ENSG00000006125	AP2B1	adaptor related protein complex 2 subunit beta 1
ENSG00000006210	CX3CL1	C-X3-C motif chemokine ligand 1
ENSG00000006715	VPS41	VPS41 subunit of HOPS complex
ENSG00000006756	ARSD	arylsulfatase D
ENSG00000008283	CYB561	cytochrome b561
ENSG00000008294	SPAG9	sperm associated antigen 9
ENSG00000008394	MGST1	microsomal glutathione S-transferase 1
ENSG00000009790	TRAF3IP3	TRAF3 interacting protein 3
ENSG00000010270	STARD3NL	STARD3 N-terminal like
ENSG00000010404	IDS	iduronate 2-sulfatase
ENSG00000010671	BTK	Bruton tyrosine kinase
ENSG00000011021	CLCN6	chloride voltage-gated channel 6
ENSG00000011347	SYT7	synaptotagmin 7
ENSG00000011465	DCN	decorin
ENSG00000012174	MBTPS2	membrane bound transcription factor peptidase, site 2
ENSG00000013016	EHD3	EH domain containing 3
ENSG00000013288	MAN2B2	mannosidase alpha class 2B member 2
ENSG00000013293	SLC7A14	solute carrier family 7 member 14
ENSG00000014216	CAPN1	calpain 1
ENSG00000014257	ACP3	acid phosphatase 3
ENSG00000015475	BID	BH3 interacting domain death agonist
ENSG00000018280	SLC11A1	solute carrier family 11 member 1
ENSG00000019582	CD74	CD74 molecule
ENSG00000021355	SERPINB1	serpin family B member 1
ENSG00000023287	RB1CC1	RB1 inducible coiled-coil 1
ENSG00000025039	RRAGD	Ras related GTP binding D
ENSG00000026103	FAS	Fas cell surface death receptor
ENSG00000026297	RNASET2	ribonuclease T2
ENSG00000028528	SNX1	sorting nexin 1
ENSG00000030110	BAK1	BCL2 antagonist/killer 1
ENSG00000030582	GRN	granulin precursor
ENSG00000033627	ATP6V0A1	ATPase H+ transporting V0 subunit a1
ENSG00000034693	PEX3	peroxisomal biogenesis factor 3
ENSG00000034713	GABARAPL2	GABA type A receptor associated protein like 2
ENSG00000035664	DAPK2	death associated protein kinase 2
ENSG00000038002	AGA	aspartylglucosaminidase
ENSG00000038427	VCAN	versican
ENSG00000038532	CLEC16A	C-type lectin domain containing 16A
ENSG00000039319	ZFYVE16	zinc finger FYVE-type containing 16
ENSG00000040487	SLC66A1	solute carrier family 66 member 1
ENSG00000040531	CTNS	cystinosin, lysosomal cystine transporter
ENSG00000042753	AP2S1	adaptor related protein complex 2 subunit sigma 1
ENSG00000044574	HSPA5	heat shock protein family A (Hsp70) member 5
ENSG00000047249	ATP6V1H	ATPase H+ transporting V1 subunit H
ENSG00000047457	CP	ceruloplasmin
ENSG00000047932	GOPC	golgi associated PDZ and coiled-coil motif containing
ENSG00000049245	VAMP3	vesicle associated membrane protein 3
ENSG00000049860	HEXB	hexosaminidase subunit beta
ENSG00000050748	MAPK9	mitogen-activated protein kinase 9
ENSG00000051009	FHIP1B	FHF complex subunit HOOK interacting protein 1B
ENSG00000051620	HEBP2	heme binding protein 2
ENSG00000052795	FNIP2	folliculin interacting protein 2
ENSG00000053770	AP5M1	adaptor related protein complex 5 subunit mu 1
ENSG00000053918	KCNQ1	potassium voltage-gated channel subfamily Q member 1
ENSG00000054983	GALC	galactosylceramidase
ENSG00000055208	TAB2	TGF-beta activated kinase 1 (MAP3K7) binding protein 2
ENSG00000055332	EIF2AK2	eukaryotic translation initiation factor 2 alpha kinase 2
ENSG00000055732	MCOLN3	mucolipin TRP cation channel 3
ENSG00000057149	SERPINB3	serpin family B member 3
ENSG00000057608	GDI2	GDP dissociation inhibitor 2
ENSG00000057663	ATG5	autophagy related 5
ENSG00000058063	ATP11B	ATPase phospholipid transporting 11B (putative)
ENSG00000061676	NCKAP1	NCK associated protein 1
ENSG00000063176	SPHK2	sphingosine kinase 2
ENSG00000063660	GPC1	glypican 1
ENSG00000064012	CASP8	caspase 8
ENSG00000064601	CTSA	cathepsin A
ENSG00000064989	CALCRL	calcitonin receptor like receptor
ENSG00000065000	AP3D1	adaptor related protein complex 3 subunit delta 1
ENSG00000065135	GNAI3	G protein subunit alpha i3
ENSG00000065675	PRKCQ	protein kinase C theta
ENSG00000066739	ATG2B	autophagy related 2B
ENSG00000068001	HYAL2	hyaluronidase 2
ENSG00000068650	ATP11A	ATPase phospholipid transporting 11A
ENSG00000068697	LAPTM4A	lysosomal protein transmembrane 4 alpha
ENSG00000068903	SIRT2	sirtuin 2
ENSG00000069329	VPS35	VPS35 retromer complex component
ENSG00000069764	PLA2G10	phospholipase A2 group X
ENSG00000069869	NEDD4	NEDD4 E3 ubiquitin protein ligase
ENSG00000069974	RAB27A	RAB27A, member RAS oncogene family
ENSG00000070540	WIPI1	WD repeat domain, phosphoinositide interacting 1
ENSG00000071553	ATP6AP1	ATPase H+ transporting accessory protein 1
ENSG00000071967	CYBRD1	cytochrome b reductase 1
ENSG00000072121	ZFYVE26	zinc finger FYVE-type containing 26
ENSG00000072858	SIDT1	SID1 transmembrane family member 1
ENSG00000072958	AP1M1	adaptor related protein complex 1 subunit mu 1
ENSG00000073060	SCARB1	scavenger receptor class B member 1
ENSG00000073282	TP63	tumor protein p63
ENSG00000073464	CLCN4	chloride voltage-gated channel 4
ENSG00000073969	NSF	N-ethylmaleimide sensitive factor, vesicle fusing ATPase
ENSG00000074319	TSG101	tumor susceptibility 101
ENSG00000075429	CACNG5	calcium voltage-gated channel auxiliary subunit gamma 5
ENSG00000075461	CACNG4	calcium voltage-gated channel auxiliary subunit gamma 4
ENSG00000075651	PLD1	phospholipase D1
ENSG00000075785	RAB7A	RAB7A, member RAS oncogene family
ENSG00000075891	PAX2	paired box 2
ENSG00000076716	GPC4	glypican 4
ENSG00000076944	STXBP2	syntaxin binding protein 2
ENSG00000076984	MAP2K7	mitogen-activated protein kinase kinase 7
ENSG00000077498	TYR	tyrosinase
ENSG00000077585	GPR137B	G protein-coupled receptor 137B
ENSG00000077984	CST7	cystatin F
ENSG00000078081	LAMP3	lysosomal associated membrane protein 3
ENSG00000078142	PIK3C3	phosphatidylinositol 3-kinase catalytic subunit type 3
ENSG00000078369	GNB1	G protein subunit beta 1
ENSG00000078804	TP53INP2	tumor protein p53 inducible nuclear protein 2
ENSG00000078900	TP73	tumor protein p73
ENSG00000078902	TOLLIP	toll interacting protein
ENSG00000079332	SAR1A	secretion associated Ras related GTPase 1A
ENSG00000079950	STX7	syntaxin 7
ENSG00000080815	PSEN1	presenilin 1
ENSG00000080824	HSP90AA1	heat shock protein 90 alpha family class A member 1
ENSG00000081087	OSTM1	osteoclastogenesis associated transmembrane protein 1
ENSG00000081479	LRP2	LDL receptor related protein 2
ENSG00000082996	RNF13	ring finger protein 13
ENSG00000083290	ULK2	unc-51 like autophagy activating kinase 2
ENSG00000083750	RRAGB	Ras related GTP binding B
ENSG00000083937	CHMP2B	charged multivesicular body protein 2B
ENSG00000084674	APOB	apolipoprotein B
ENSG00000085415	SEH1L	SEH1 like nucleoporin
ENSG00000085719	CPNE3	copine 3
ENSG00000085978	ATG16L1	autophagy related 16 like 1
ENSG00000086062	B4GALT1	beta-1,4-galactosyltransferase 1
ENSG00000086065	CHMP5	charged multivesicular body protein 5
ENSG00000086289	EPDR1	ependymin related 1
ENSG00000086548	CEACAM6	CEA cell adhesion molecule 6
ENSG00000086730	LAT2	linker for activation of T cells family member 2
ENSG00000087074	PPP1R15A	protein phosphatase 1 regulatory subunit 15A
ENSG00000087086	FTL	ferritin light chain
ENSG00000087088	BAX	BCL2 associated X, apoptosis regulator
ENSG00000087250	MT3	metallothionein 3
ENSG00000088256	GNA11	G protein subunit alpha 11
ENSG00000088832	FKBP1A	FKBP prolyl isomerase 1A
ENSG00000089041	P2RX7	purinergic receptor P2X 7
ENSG00000089486	CDIP1	cell death inducing p53 target 1
ENSG00000089685	BIRC5	baculoviral IAP repeat containing 5
ENSG00000090382	LYZ	lysozyme
ENSG00000090581	GNPTG	N-acetylglucosamine-1-phosphate transferase subunit gamma
ENSG00000090674	MCOLN1	mucolipin TRP cation channel 1
ENSG00000091106	NLRC4	NLR family CARD domain containing 4
ENSG00000091317	CMTM6	CKLF like MARVEL transmembrane domain containing 6
ENSG00000091409	ITGA6	integrin subunit alpha 6
ENSG00000092531	SNAP23	synaptosome associated protein 23
ENSG00000092929	UNC13D	unc-13 homolog D
ENSG00000093072	ADA2	adenosine deaminase 2
ENSG00000094631	HDAC6	histone deacetylase 6
ENSG00000095066	HOOK2	hook microtubule tethering protein 2
ENSG00000096384	HSP90AB1	heat shock protein 90 alpha family class B member 1
ENSG00000096717	SIRT1	sirtuin 1
ENSG00000097033	SH3GLB1	SH3 domain containing GRB2 like, endophilin B1
ENSG00000099785	MARCHF2	membrane associated ring-CH-type finger 2
ENSG00000099910	KLHL22	kelch like family member 22
ENSG00000099940	SNAP29	synaptosome associated protein 29
ENSG00000100030	MAPK1	mitogen-activated protein kinase 1
ENSG00000100078	PLA2G3	phospholipase A2 group III
ENSG00000100099	HPS4	HPS4 biogenesis of lysosomal organelles complex 3 subunit 2
ENSG00000100150	DEPDC5	DEP domain containing 5, GATOR1 subcomplex subunit
ENSG00000100243	CYB5R3	cytochrome b5 reductase 3
ENSG00000100280	AP1B1	adaptor related protein complex 1 subunit beta 1
ENSG00000100281	HMGXB4	HMG-box containing 4
ENSG00000100284	TOM1	target of myb1 membrane trafficking protein
ENSG00000100299	ARSA	arylsulfatase A
ENSG00000100321	SYNGR1	synaptogyrin 1
ENSG00000100342	APOL1	apolipoprotein L1
ENSG00000100345	MYH9	myosin heavy chain 9
ENSG00000100365	NCF4	neutrophil cytosolic factor 4
ENSG00000100380	ST13	ST13 Hsp70 interacting protein
ENSG00000100427	MLC1	modulator of VRAC current 1
ENSG00000100448	CTSG	cathepsin G
ENSG00000100450	GZMH	granzyme H
ENSG00000100453	GZMB	granzyme B
ENSG00000100554	ATP6V1D	ATPase H+ transporting V1 subunit D
ENSG00000100568	VTI1B	vesicle transport through interaction with t-SNAREs 1B
ENSG00000100600	LGMN	legumain
ENSG00000100604	CHGA	chromogranin A
ENSG00000100644	HIF1A	hypoxia inducible factor 1 subunit alpha
ENSG00000100926	TM9SF1	transmembrane 9 superfamily member 1
ENSG00000100994	PYGB	glycogen phosphorylase B
ENSG00000101152	DNAJC5	DnaJ heat shock protein family (Hsp40) member C5
ENSG00000101160	CTSZ	cathepsin Z
ENSG00000101210	EEF1A2	eukaryotic translation elongation factor 1 alpha 2
ENSG00000101213	PTK6	protein tyrosine kinase 6
ENSG00000101336	HCK	HCK proto-oncogene, Src family tyrosine kinase
ENSG00000101421	CHMP4B	charged multivesicular body protein 4B
ENSG00000101425	BPI	bactericidal permeability increasing protein
ENSG00000101460	MAP1LC3A	microtubule associated protein 1 light chain 3 alpha
ENSG00000101558	VAPA	VAMP associated protein A
ENSG00000101844	ATG4A	autophagy related 4A cysteine peptidase
ENSG00000101846	STS	steroid sulfatase
ENSG00000101850	GPR143	G protein-coupled receptor 143
ENSG00000101916	TLR8	toll like receptor 8
ENSG00000101955	SRPX	sushi repeat containing protein X-linked
ENSG00000101974	ATP11C	ATPase phospholipid transporting 11C
ENSG00000101986	ABCD1	ATP binding cassette subfamily D member 1
ENSG00000102158	MAGT1	magnesium transporter 1
ENSG00000102362	SYTL4	synaptotagmin like 4
ENSG00000102393	GLA	galactosidase alpha
ENSG00000102445	RUBCNL	rubicon like autophagy enhancer
ENSG00000102575	ACP5	acid phosphatase 5, tartrate resistant
ENSG00000102580	DNAJC3	DnaJ heat shock protein family (Hsp40) member C3
ENSG00000102710	SUPT20H	SPT20 homolog, SAGA complex component
ENSG00000102805	CLN5	CLN5 intracellular trafficking protein
ENSG00000102858	MGRN1	mahogunin ring finger 1
ENSG00000102879	CORO1A	coronin 1A
ENSG00000102882	MAPK3	mitogen-activated protein kinase 3
ENSG00000103042	SLC38A7	solute carrier family 38 member 7
ENSG00000103066	PLA2G15	phospholipase A2 group XV
ENSG00000103091	WDR59	WD repeat domain 59
ENSG00000103148	NPRL3	NPR3 like, GATOR1 complex subunit
ENSG00000103174	NAGPA	N-acetylglucosamine-1-phosphodiester alpha-N-acetylglucosaminidase
ENSG00000103194	USP10	ubiquitin specific peptidase 10
ENSG00000103197	TSC2	TSC complex subunit 2
ENSG00000103249	CLCN7	chloride voltage-gated channel 7
ENSG00000103257	SLC7A5	solute carrier family 7 member 5
ENSG00000103319	EEF2K	eukaryotic elongation factor 2 kinase
ENSG00000103381	CPPED1	calcineurin like phosphoesterase domain containing 1
ENSG00000103490	PYCARD	PYD and CARD domain containing
ENSG00000103769	RAB11A	RAB11A, member RAS oncogene family
ENSG00000103811	CTSH	cathepsin H
ENSG00000104044	OCA2	OCA2 melanosomal transmembrane protein
ENSG00000104133	SPG11	SPG11 vesicle trafficking associated, spatacsin
ENSG00000104142	VPS18	VPS18 core subunit of CORVET and HOPS complexes
ENSG00000104154	SLC30A4	solute carrier family 30 member 4
ENSG00000104164	BLOC1S6	biogenesis of lysosomal organelles complex 1 subunit 6
ENSG00000104324	CPQ	carboxypeptidase Q
ENSG00000104341	LAPTM4B	lysosomal protein transmembrane 4 beta
ENSG00000104365	IKBKB	inhibitor of nuclear factor kappa B kinase subunit beta
ENSG00000104388	RAB2A	RAB2A, member RAS oncogene family
ENSG00000104497	SNX16	sorting nexin 16
ENSG00000104635	SLC39A14	solute carrier family 39 member 14
ENSG00000104763	ASAH1	N-acylsphingosine amidohydrolase 1
ENSG00000104765	BNIP3L	BCL2 interacting protein 3 like
ENSG00000104774	MAN2B1	mannosidase alpha class 2B member 1
ENSG00000104918	RETN	resistin
ENSG00000104951	IL4I1	interleukin 4 induced 1
ENSG00000105186	ANKRD27	ankyrin repeat domain 27
ENSG00000105223	PLD3	phospholipase D family member 3
ENSG00000105327	BBC3	BCL2 binding component 3
ENSG00000105339	DENND3	DENN domain containing 3
ENSG00000105374	NKG7	natural killer cell granule protein 7
ENSG00000105514	RAB3D	RAB3D, member RAS oncogene family
ENSG00000105605	CACNG7	calcium voltage-gated channel auxiliary subunit gamma 7
ENSG00000105612	DNASE2	deoxyribonuclease 2, lysosomal
ENSG00000105649	RAB3A	RAB3A, member RAS oncogene family
ENSG00000105700	KXD1	KxDL motif containing 1
ENSG00000105835	NAMPT	nicotinamide phosphoribosyltransferase
ENSG00000105851	PIK3CG	phosphatidylinositol-4,5-bisphosphate 3-kinase catalytic subunit gamma
ENSG00000105854	PON2	paraoxonase 2
ENSG00000105929	ATP6V0A4	ATPase H+ transporting V0 subunit a4
ENSG00000106348	IMPDH1	inosine monophosphate dehydrogenase 1
ENSG00000106367	AP1S1	adaptor related protein complex 1 subunit sigma 1
ENSG00000106460	TMEM106B	transmembrane protein 106B
ENSG00000106615	RHEB	Ras homolog, mTORC1 binding
ENSG00000106809	OGN	osteoglycin
ENSG00000107262	BAG1	BAG cochaperone 1
ENSG00000107317	PTGDS	prostaglandin D2 synthase
ENSG00000107331	ABCA2	ATP binding cassette subfamily A member 2
ENSG00000107521	HPS1	HPS1 biogenesis of lysosomal organelles complex 3 subunit 1
ENSG00000107611	CUBN	cubilin
ENSG00000107643	MAPK8	mitogen-activated protein kinase 8
ENSG00000107798	LIPA	lipase A, lysosomal acid type
ENSG00000108255	CRYBA1	crystallin beta A1
ENSG00000108342	CSF3	colony stimulating factor 3
ENSG00000108443	RPS6KB1	ribosomal protein S6 kinase B1
ENSG00000108523	RNF167	ring finger protein 167
ENSG00000108691	CCL2	C-C motif chemokine ligand 2
ENSG00000108774	RAB5C	RAB5C, member RAS oncogene family
ENSG00000108784	NAGLU	N-acetyl-alpha-glucosaminidase
ENSG00000108828	VAT1	vesicle amine transport 1
ENSG00000108946	PRKAR1A	protein kinase cAMP-dependent type I regulatory subunit alpha
ENSG00000108960	MMD	monocyte to macrophage differentiation associated
ENSG00000109084	TMEM97	transmembrane protein 97
ENSG00000109113	RAB34	RAB34, member RAS oncogene family
ENSG00000109180	OCIAD1	OCIA domain containing 1
ENSG00000109270	LAMTOR3	late endosomal/lysosomal adaptor, MAPK and MTOR activator 3
ENSG00000109320	NFKB1	nuclear factor kappa B subunit 1
ENSG00000109323	MANBA	mannosidase beta
ENSG00000109572	CLCN3	chloride voltage-gated channel 3
ENSG00000109684	CLNK	cytokine dependent hematopoietic cell linker
ENSG00000109846	CRYAB	crystallin alpha B
ENSG00000109861	CTSC	cathepsin C
ENSG00000109971	HSPA8	heat shock protein family A (Hsp70) member 8
ENSG00000110013	SIAE	sialic acid acetylesterase
ENSG00000110046	ATG2A	autophagy related 2A
ENSG00000110057	UNC93B1	unc-93 homolog B1, TLR signaling regulator
ENSG00000110395	CBL	Cbl proto-oncogene
ENSG00000110446	SLC15A3	solute carrier family 15 member 3
ENSG00000110497	AMBRA1	autophagy and beclin 1 regulator 1
ENSG00000110651	CD81	CD81 molecule
ENSG00000110719	TCIRG1	T cell immune regulator 1, ATPase H+ transporting V0 subunit a3
ENSG00000110911	SLC11A2	solute carrier family 11 member 2
ENSG00000110931	CAMKK2	calcium/calmodulin dependent protein kinase kinase 2
ENSG00000111203	ITFG2	integrin alpha FG-GAP repeat containing 2
ENSG00000111276	CDKN1B	cyclin dependent kinase inhibitor 1B
ENSG00000111537	IFNG	interferon gamma
ENSG00000111640	GAPDH	glyceraldehyde-3-phosphate dehydrogenase
ENSG00000111667	USP5	ubiquitin specific peptidase 5
ENSG00000111670	GNPTAB	N-acetylglucosamine-1-phosphate transferase subunits alpha and beta
ENSG00000111725	PRKAB1	protein kinase AMP-activated non-catalytic subunit beta 1
ENSG00000111816	FRK	fyn related Src family tyrosine kinase
ENSG00000112293	GPLD1	glycosylphosphatidylinositol specific phospholipase D1
ENSG00000112299	VNN1	vanin 1
ENSG00000112337	SLC17A2	solute carrier family 17 member 2
ENSG00000112561	TFEB	transcription factor EB
ENSG00000112697	TMEM30A	transmembrane protein 30A
ENSG00000112715	VEGFA	vascular endothelial growth factor A
ENSG00000112812	PRSS16	serine protease 16
ENSG00000113194	FAF2	Fas associated factor family member 2
ENSG00000113273	ARSB	arylsulfatase B
ENSG00000113369	ARRDC3	arrestin domain containing 3
ENSG00000113441	LNPEP	leucyl and cystinyl aminopeptidase
ENSG00000113595	TRIM23	tripartite motif containing 23
ENSG00000113721	PDGFRB	platelet derived growth factor receptor beta
ENSG00000113732	ATP6V0E1	ATPase H+ transporting V0 subunit e1
ENSG00000113734	BNIP1	BCL2 interacting protein 1
ENSG00000113905	HRG	histidine rich glycoprotein
ENSG00000114316	USP4	ubiquitin specific peptidase 4
ENSG00000114378	HYAL1	hyaluronidase 1
ENSG00000114388	NPRL2	NPR2 like, GATOR1 complex subunit
ENSG00000114450	GNB4	G protein subunit beta 4
ENSG00000114573	ATP6V1A	ATPase H+ transporting V1 subunit A
ENSG00000114646	CSPG5	chondroitin sulfate proteoglycan 5
ENSG00000114742	WDR48	WD repeat domain 48
ENSG00000114796	KLHL24	kelch like family member 24
ENSG00000114867	EIF4G1	eukaryotic translation initiation factor 4 gamma 1
ENSG00000115020	PIKFYVE	phosphoinositide kinase, FYVE-type zinc finger containing
ENSG00000115194	SLC30A3	solute carrier family 30 member 3
ENSG00000115271	GCA	grancalcin
ENSG00000115310	RTN4	reticulon 4
ENSG00000115363	EVA1A	eva-1 homolog A, regulator of programmed cell death
ENSG00000115523	GNLY	granulysin
ENSG00000115561	CHMP3	charged multivesicular body protein 3
ENSG00000115657	ABCB6	ATP binding cassette subfamily B member 6 (Langereis blood group)
ENSG00000115760	BIRC6	baculoviral IAP repeat containing 6
ENSG00000115884	SDC1	syndecan 1
ENSG00000116005	PCYOX1	prenylcysteine oxidase 1
ENSG00000116044	NFE2L2	NFE2 like bZIP transcription factor 2
ENSG00000116209	TMEM59	transmembrane protein 59
ENSG00000116299	ELAPOR1	endosome-lysosome associated apoptosis and autophagy regulator 1
ENSG00000116478	HDAC1	histone deacetylase 1
ENSG00000116514	RNF19B	ring finger protein 19B
ENSG00000116586	LAMTOR2	late endosomal/lysosomal adaptor, MAPK and MTOR activator 2
ENSG00000116701	NCF2	neutrophil cytosolic factor 2
ENSG00000116786	PLEKHM2	pleckstrin homology and RUN domain containing M2
ENSG00000116857	TMEM9	transmembrane protein 9
ENSG00000116954	RRAGC	Ras related GTP binding C
ENSG00000117115	PADI2	peptidyl arginine deiminase 2
ENSG00000117151	CTBS	chitobiase
ENSG00000117298	ECE1	endothelin converting enzyme 1
ENSG00000117335	CD46	CD46 molecule
ENSG00000117410	ATP6V0B	ATPase H+ transporting V0 subunit b
ENSG00000117472	TSPAN1	tetraspanin 1
ENSG00000117533	VAMP4	vesicle associated membrane protein 4
ENSG00000117560	FASLG	Fas ligand
ENSG00000117592	PRDX6	peroxiredoxin 6
ENSG00000117984	CTSD	cathepsin D
ENSG00000118046	STK11	serine/threonine kinase 11
ENSG00000118162	KPTN	kaptin, actin binding protein
ENSG00000118217	ATF6	activating transcription factor 6
ENSG00000118242	MREG	melanoregulin
ENSG00000118271	TTR	transthyretin
ENSG00000118308	IRAG2	inositol 1,4,5-triphosphate receptor associated 2
ENSG00000118322	ATP10B	ATPase phospholipid transporting 10B (putative)
ENSG00000118503	TNFAIP3	TNF alpha induced protein 3
ENSG00000118520	ARG1	arginase 1
ENSG00000118640	VAMP8	vesicle associated membrane protein 8
ENSG00000118689	FOXO3	forkhead box O3
ENSG00000118855	MFSD1	major facilitator superfamily domain containing 1
ENSG00000119396	RAB14	RAB14, member RAS oncogene family
ENSG00000119508	NR4A3	nuclear receptor subfamily 4 group A member 3
ENSG00000119535	CSF3R	colony stimulating factor 3 receptor
ENSG00000119541	VPS4B	vacuolar protein sorting 4 homolog B
ENSG00000119655	NPC2	NPC intracellular cholesterol transporter 2
ENSG00000119688	ABCD4	ATP binding cassette subfamily D member 4
ENSG00000119782	FKBP1B	FKBP prolyl isomerase 1B
ENSG00000119812	FAM98A	family with sequence similarity 98 member A
ENSG00000119899	SLC17A5	solute carrier family 17 member 5
ENSG00000119919	NKX2-3	NK2 homeobox 3
ENSG00000120008	WDR11	WD repeat domain 11
ENSG00000120280	TASL	TLR adaptor interacting with endolysosomal SLC15A4
ENSG00000120885	CLU	clusterin
ENSG00000121316	PLBD1	phospholipase B domain containing 1
ENSG00000121653	MAPK8IP1	mitogen-activated protein kinase 8 interacting protein 1
ENSG00000121691	CAT	catalase
ENSG00000121807	CCR2	C-C motif chemokine receptor 2
ENSG00000121858	TNFSF10	TNF superfamily member 10
ENSG00000121966	CXCR4	C-X-C motif chemokine receptor 4
ENSG00000122126	OCRL	OCRL inositol polyphosphate-5-phosphatase
ENSG00000122176	FMOD	fibromodulin
ENSG00000122359	ANXA11	annexin A11
ENSG00000122674	CCZ1	CCZ1 homolog, vacuolar protein trafficking and biogenesis associated
ENSG00000122674	CCZ1	CCZ1 homolog, vacuolar protein trafficking and biogenesis associated
ENSG00000122679	RAMP3	receptor activity modifying protein 3
ENSG00000122705	CLTA	clathrin light chain A
ENSG00000122862	SRGN	serglycin
ENSG00000122958	VPS26A	VPS26 retromer complex component A
ENSG00000123106	CCDC91	coiled-coil domain containing 91
ENSG00000123384	LRP1	LDL receptor related protein 1
ENSG00000123395	ATG101	autophagy related 101
ENSG00000123570	RAB9B	RAB9B, member RAS oncogene family
ENSG00000123595	RAB9A	RAB9A, member RAS oncogene family
ENSG00000123643	SLC36A1	solute carrier family 36 member 1
ENSG00000123892	RAB38	RAB38, member RAS oncogene family
ENSG00000124067	SLC12A4	solute carrier family 12 member 4
ENSG00000124145	SDC4	syndecan 4
ENSG00000124333	VAMP7	vesicle associated membrane protein 7
ENSG00000124406	ATP8A1	ATPase phospholipid transporting 8A1
ENSG00000124469	CEACAM8	CEA cell adhesion molecule 8
ENSG00000124564	SLC17A3	solute carrier family 17 member 3
ENSG00000124568	SLC17A1	solute carrier family 17 member 1
ENSG00000124574	ABCC10	ATP binding cassette subfamily C member 10
ENSG00000124762	CDKN1A	cyclin dependent kinase inhibitor 1A
ENSG00000124942	AHNAK	AHNAK nucleoprotein
ENSG00000125447	GGA3	golgi associated, gamma adaptin ear containing, ARF binding protein 3
ENSG00000125538	IL1B	interleukin 1 beta
ENSG00000125703	ATG4C	autophagy related 4C cysteine peptidase
ENSG00000125730	C3	complement C3
ENSG00000125733	TRIP10	thyroid hormone receptor interactor 10
ENSG00000125843	AP5S1	adaptor related protein complex 5 subunit sigma 1
ENSG00000125869	LAMP5	lysosomal associated membrane protein family member 5
ENSG00000126247	CAPNS1	calpain small subunit 1
ENSG00000126581	BECN1	beclin 1
ENSG00000126775	ATG14	autophagy related 14
ENSG00000127022	CANX	calnexin
ENSG00000127083	OMD	osteomodulin
ENSG00000127252	PLAAT1	phospholipase A and acyltransferase 1
ENSG00000127314	RAP1B	RAP1B, member of RAS oncogene family
ENSG00000127415	IDUA	alpha-L-iduronidase
ENSG00000127419	TMEM175	transmembrane protein 175
ENSG00000127472	PLA2G5	phospholipase A2 group V
ENSG00000127580	WDR24	WD repeat domain 24
ENSG00000127955	GNAI1	G protein subunit alpha i1
ENSG00000128272	ATF4	activating transcription factor 4
ENSG00000128524	ATP6V1F	ATPase H+ transporting V1 subunit F
ENSG00000128590	DNAJB9	DnaJ heat shock protein family (Hsp40) member B9
ENSG00000128973	CLN6	CLN6 transmembrane ER protein
ENSG00000129003	VPS13C	vacuolar protein sorting 13 homolog C
ENSG00000129204	USP6	ubiquitin specific peptidase 6
ENSG00000129226	CD68	CD68 molecule
ENSG00000129353	SLC44A2	solute carrier family 44 member 2
ENSG00000129354	AP1M2	adaptor related protein complex 1 subunit mu 2
ENSG00000129515	SNX6	sorting nexin 6
ENSG00000129538	RNASE1	ribonuclease A family member 1, pancreatic
ENSG00000129925	PGAP6	post-GPI attachment to proteins 6
ENSG00000130147	SH3BP4	SH3 domain binding protein 4
ENSG00000130164	LDLR	low density lipoprotein receptor
ENSG00000130287	NCAN	neurocan
ENSG00000130303	BST2	bone marrow stromal cell antigen 2
ENSG00000130707	ASS1	argininosuccinate synthase 1
ENSG00000130724	CHMP2A	charged multivesicular body protein 2A
ENSG00000130734	ATG4D	autophagy related 4D cysteine peptidase
ENSG00000130766	SESN2	sestrin 2
ENSG00000130985	UBA1	ubiquitin like modifier activating enzyme 1
ENSG00000131095	GFAP	glial fibrillary acidic protein
ENSG00000131100	ATP6V1E1	ATPase H+ transporting V1 subunit E1
ENSG00000131165	CHMP1A	charged multivesicular body protein 1A
ENSG00000131236	CAP1	cyclase associated actin cytoskeleton regulatory protein 1
ENSG00000131238	PPT1	palmitoyl-protein thioesterase 1
ENSG00000131381	RBSN	rabenosyn, RAB effector
ENSG00000131400	NAPSA	napsin A aspartic peptidase
ENSG00000131473	ACLY	ATP citrate lyase
ENSG00000131477	RAMP2	receptor activity modifying protein 2
ENSG00000131748	STARD3	StAR related lipid transfer domain containing 3
ENSG00000131966	ACTR10	actin related protein 10
ENSG00000132002	DNAJB1	DnaJ heat shock protein family (Hsp40) member B1
ENSG00000132155	RAF1	Raf-1 proto-oncogene, serine/threonine kinase
ENSG00000132470	ITGB4	integrin subunit beta 4
ENSG00000132549	VPS13B	vacuolar protein sorting 13 homolog B
ENSG00000132612	VPS4A	vacuolar protein sorting 4 homolog A
ENSG00000132692	BCAN	brevican
ENSG00000132718	SYT11	synaptotagmin 11
ENSG00000132842	AP3B1	adaptor related protein complex 3 subunit beta 1
ENSG00000133063	CHIT1	chitinase 1
ENSG00000133135	RNF128	ring finger protein 128
ENSG00000133661	SFTPD	surfactant protein D
ENSG00000133706	LARS1	leucyl-tRNA synthetase 1
ENSG00000134001	EIF2S1	eukaryotic translation initiation factor 2 subunit alpha
ENSG00000134108	ARL8B	ADP ribosylation factor like GTPase 8B
ENSG00000134109	EDEM1	ER degradation enhancing alpha-mannosidase like protein 1
ENSG00000134243	SORT1	sortilin 1
ENSG00000134248	LAMTOR5	late endosomal/lysosomal adaptor, MAPK and MTOR activator 5
ENSG00000134265	NAPG	NSF attachment protein gamma
ENSG00000134318	ROCK2	Rho associated coiled-coil containing protein kinase 2
ENSG00000134443	GRP	gastrin releasing peptide
ENSG00000134575	ACP2	acid phosphatase 2, lysosomal
ENSG00000134709	HOOK1	hook microtubule tethering protein 1
ENSG00000134812	CBLIF	cobalamin binding intrinsic factor
ENSG00000134851	TMEM165	transmembrane protein 165
ENSG00000135047	CTSL	cathepsin L
ENSG00000135124	P2RX4	purinergic receptor P2X 4
ENSG00000135317	SNX14	sorting nexin 14
ENSG00000135404	CD63	CD63 molecule
ENSG00000135441	BLOC1S1	biogenesis of lysosomal organelles complex 1 subunit 1
ENSG00000135535	CD164	CD164 molecule
ENSG00000135677	GNS	glucosamine (N-acetyl)-6-sulfatase
ENSG00000135720	DYNC1LI2	dynein cytoplasmic 1 light intermediate chain 2
ENSG00000135916	ITM2C	integral membrane protein 2C
ENSG00000135926	TMBIM1	transmembrane BAX inhibitor motif containing 1
ENSG00000135966	TGFBRAP1	transforming growth factor beta receptor associated protein 1
ENSG00000135968	GCC2	GRIP and coiled-coil domain containing 2
ENSG00000136021	SCYL2	SCY1 like pseudokinase 2
ENSG00000136026	CKAP4	cytoskeleton associated protein 4
ENSG00000136048	DRAM1	DNA damage regulated autophagy modulator 1
ENSG00000136100	VPS36	vacuolar protein sorting 36 homolog
ENSG00000136238	RAC1	Rac family small GTPase 1
ENSG00000136404	TM6SF1	transmembrane 6 superfamily member 1
ENSG00000136436	CALCOCO2	calcium binding and coiled-coil domain 2
ENSG00000136643	RPS6KC1	ribosomal protein S6 kinase C1
ENSG00000136710	CCDC115	coiled-coil domain containing 115
ENSG00000136717	BIN1	bridging integrator 1
ENSG00000136802	LRRC8A	leucine rich repeat containing 8 VRAC subunit A
ENSG00000136856	SLC2A8	solute carrier family 2 member 8
ENSG00000136888	ATP6V1G1	ATPase H+ transporting V1 subunit G1
ENSG00000136943	CTSV	cathepsin V
ENSG00000136997	MYC	MYC proto-oncogene, bHLH transcription factor
ENSG00000137177	KIF13A	kinesin family member 13A
ENSG00000137251	TINAG	tubulointerstitial nephritis antigen
ENSG00000137312	FLOT1	flotillin 1
ENSG00000137474	MYO7A	myosin VIIA
ENSG00000137486	ARRB1	arrestin beta 1
ENSG00000137509	PRCP	prolylcarboxypeptidase
ENSG00000137563	GGH	gamma-glutamyl hydrolase
ENSG00000137575	SDCBP	syndecan binding protein
ENSG00000137642	SORL1	sortilin related receptor 1
ENSG00000137699	TRIM29	tripartite motif containing 29
ENSG00000137752	CASP1	caspase 1
ENSG00000137976	DNASE2B	deoxyribonuclease 2 beta
ENSG00000138039	LHCGR	luteinizing hormone/choriogonadotropin receptor
ENSG00000138069	RAB1A	RAB1A, member RAS oncogene family
ENSG00000138071	ACTR2	actin related protein 2
ENSG00000138085	ATRAID	all-trans retinoic acid induced differentiation factor
ENSG00000138246	DNAJC13	DnaJ heat shock protein family (Hsp40) member C13
ENSG00000138363	ATIC	5-aminoimidazole-4-carboxamide ribonucleotide formyltransferase/IMP cyclohydrolase
ENSG00000138463	SLC49A4	solute carrier family 49 member 4
ENSG00000138600	SPPL2A	signal peptide peptidase like 2A
ENSG00000138744	NAAA	N-acylethanolamine acid amidase
ENSG00000138760	SCARB2	scavenger receptor class B member 2
ENSG00000138792	ENPEP	glutamyl aminopeptidase
ENSG00000138798	EGF	epidermal growth factor
ENSG00000138821	SLC39A8	solute carrier family 39 member 8
ENSG00000139112	GABARAPL1	GABA type A receptor associated protein like 1
ENSG00000139266	MARCHF9	membrane associated ring-CH-type finger 9
ENSG00000139278	GLIPR1	GLI pathogenesis related 1
ENSG00000139329	LUM	lumican
ENSG00000139330	KERA	keratocan
ENSG00000139370	SLC15A4	solute carrier family 15 member 4
ENSG00000139508	SLC46A3	solute carrier family 46 member 3
ENSG00000139687	RB1	RB transcriptional corepressor 1
ENSG00000139719	VPS33A	VPS33A core subunit of CORVET and HOPS complexes
ENSG00000139832	RAB20	RAB20, member RAS oncogene family
ENSG00000140474	ULK3	unc-51 like kinase 3
ENSG00000140941	MAP1LC3B	microtubule associated protein 1 light chain 3 beta
ENSG00000140943	MBTPS1	membrane bound transcription factor peptidase, site 1
ENSG00000140950	MEAK7	MTOR associated protein, eak-7 homolog
ENSG00000140995	DEF8	differentially expressed in FDCP 8 homolog
ENSG00000141012	GALNS	galactosamine (N-acetyl)-6-sulfatase
ENSG00000141198	TOM1L1	target of myb1 like 1 membrane trafficking protein
ENSG00000141252	VPS53	VPS53 subunit of GARP complex
ENSG00000141337	ARSG	arylsulfatase G
ENSG00000141367	CLTC	clathrin heavy chain
ENSG00000141452	RMC1	regulator of MON1-CCZ1
ENSG00000141456	PELP1	proline, glutamate and leucine rich protein 1
ENSG00000141458	NPC1	NPC intracellular cholesterol transporter 1
ENSG00000141510	TP53	tumor protein p53
ENSG00000141564	RPTOR	regulatory associated protein of MTOR complex 1
ENSG00000141576	RNF157	ring finger protein 157
ENSG00000141580	WDR45B	WD repeat domain 45B
ENSG00000141736	ERBB2	erb-b2 receptor tyrosine kinase 2
ENSG00000141971	MVB12A	multivesicular body subunit 12A
ENSG00000142089	IFITM3	interferon induced transmembrane protein 3
ENSG00000142156	COL6A1	collagen type VI alpha 1 chain
ENSG00000142166	IFNAR1	interferon alpha and beta receptor subunit 1
ENSG00000142168	SOD1	superoxide dismutase 1
ENSG00000142185	TRPM2	transient receptor potential cation channel subfamily M member 2
ENSG00000142330	CAPN10	calpain 10
ENSG00000142408	CACNG8	calcium voltage-gated channel auxiliary subunit gamma 8
ENSG00000142484	TM4SF5	transmembrane 4 L six family member 5
ENSG00000142513	ACP4	acid phosphatase 4
ENSG00000142655	PEX14	peroxisomal biogenesis factor 14
ENSG00000142798	HSPG2	heparan sulfate proteoglycan 2
ENSG00000142867	BCL10	BCL10 immune signaling adaptor
ENSG00000142910	TINAGL1	tubulointerstitial nephritis antigen like 1
ENSG00000143162	CREG1	cellular repressor of E1A stimulated genes 1
ENSG00000143376	SNX27	sorting nexin 27
ENSG00000143387	CTSK	cathepsin K
ENSG00000143393	PI4KB	phosphatidylinositol 4-kinase beta
ENSG00000143437	ARNT	aryl hydrocarbon receptor nuclear translocator
ENSG00000143553	SNAPIN	SNAP associated protein
ENSG00000143556	S100A7	S100 calcium binding protein A7
ENSG00000143669	LYST	lysosomal trafficking regulator
ENSG00000143799	PARP1	poly(ADP-ribose) polymerase 1
ENSG00000143801	PSEN2	presenilin 2
ENSG00000143862	ARL8A	ADP ribosylation factor like GTPase 8A
ENSG00000143878	RHOB	ras homolog family member B
ENSG00000143882	ATP6V1C2	ATPase H+ transporting V1 subunit C2
ENSG00000143952	VPS54	VPS54 subunit of GARP complex
ENSG00000144566	RAB5A	RAB5A, member RAS oncogene family
ENSG00000144589	STK11IP	serine/threonine kinase 11 interacting protein
ENSG00000144848	ATG3	autophagy related 3
ENSG00000145016	RUBCN	rubicon autophagy regulator
ENSG00000145247	OCIAD2	OCIA domain containing 2
ENSG00000145287	PLAC8	placenta associated 8
ENSG00000145321	GC	GC vitamin D binding protein
ENSG00000145335	SNCA	synuclein alpha
ENSG00000145362	ANK2	ankyrin 2
ENSG00000145414	NAF1	nuclear assembly factor 1 ribonucleoprotein
ENSG00000145416	MARCHF1	membrane associated ring-CH-type finger 1
ENSG00000145708	CRHBP	corticotropin releasing hormone binding protein
ENSG00000145782	ATG12	autophagy related 12
ENSG00000145920	CPLX2	complexin 2
ENSG00000146039	SLC17A4	solute carrier family 17 member 4
ENSG00000146352	CLVS2	clavesin 2
ENSG00000146574	CCZ1B	CCZ1 homolog B, vacuolar protein trafficking and biogenesis associated
ENSG00000146648	EGFR	epidermal growth factor receptor
ENSG00000147257	GPC3	glypican 3
ENSG00000147416	ATP6V1B2	ATPase H+ transporting V1 subunit B2
ENSG00000147457	CHMP7	charged multivesicular body protein 7
ENSG00000147614	ATP6V0D2	ATPase H+ transporting V0 subunit d2
ENSG00000147813	NAPRT	nicotinate phosphoribosyltransferase
ENSG00000147852	VLDLR	very low density lipoprotein receptor
ENSG00000147889	CDKN2A	cyclin dependent kinase inhibitor 2A
ENSG00000147894	C9orf72	C9orf72-SMCR8 complex subunit
ENSG00000148175	STOM	stomatin
ENSG00000148248	SURF4	surfeit 4
ENSG00000148334	PTGES2	prostaglandin E synthase 2
ENSG00000149328	GLB1L2	galactosidase beta 1 like 2
ENSG00000149357	LAMTOR1	late endosomal/lysosomal adaptor, MAPK and MTOR activator 1
ENSG00000149577	SIDT2	SID1 transmembrane family member 2
ENSG00000149582	TMEM25	transmembrane protein 25
ENSG00000149636	DSN1	DSN1 component of MIS12 kinetochore complex
ENSG00000149927	DOC2A	double C2 domain alpha
ENSG00000150093	ITGB1	integrin subunit beta 1
ENSG00000150867	PIP4K2A	phosphatidylinositol-5-phosphate 4-kinase type 2 alpha
ENSG00000150907	FOXO1	forkhead box O1
ENSG00000150967	ABCB9	ATP binding cassette subfamily B member 9
ENSG00000150995	ITPR1	inositol 1,4,5-trisphosphate receptor type 1
ENSG00000151116	UEVLD	UEV and lactate/malate dehyrogenase domains
ENSG00000151150	ANK3	ankyrin 3
ENSG00000151176	PLBD2	phospholipase B domain containing 2
ENSG00000151366	NDUFC2	NADH:ubiquinone oxidoreductase subunit C2
ENSG00000151445	VIPAS39	VPS33B interacting protein, apical-basolateral polarity regulator, spe-39 homolog
ENSG00000151651	ADAM8	ADAM metallopeptidase domain 8
ENSG00000151923	TIAL1	TIA1 cytotoxic granule associated RNA binding protein like 1
ENSG00000151929	BAG3	BAG cochaperone 3
ENSG00000152056	AP1S3	adaptor related protein complex 1 subunit sigma 3
ENSG00000152137	HSPB8	heat shock protein family B (small) member 8
ENSG00000152208	GRID2	glutamate ionotropic receptor delta type subunit 2
ENSG00000152223	EPG5	ectopic P-granules 5 autophagy tethering factor
ENSG00000152348	ATG10	autophagy related 10
ENSG00000153071	DAB2	DAB adaptor protein 2
ENSG00000153395	LPCAT1	lysophosphatidylcholine acyltransferase 1
ENSG00000153498	SPACA7	sperm acrosome associated 7
ENSG00000154265	ABCA5	ATP binding cassette subfamily A member 5
ENSG00000154678	PDE1C	phosphodiesterase 1C
ENSG00000154710	RABGEF1	RAB guanine nucleotide exchange factor 1
ENSG00000154803	FLCN	folliculin
ENSG00000155097	ATP6V1C1	ATPase H+ transporting V1 subunit C1
ENSG00000155099	PIP4P2	phosphatidylinositol-4,5-bisphosphate 4-phosphatase 2
ENSG00000155252	PI4K2A	phosphatidylinositol 4-kinase type 2 alpha
ENSG00000155876	RRAGA	Ras related GTP binding A
ENSG00000156052	GNAQ	G protein subunit alpha q
ENSG00000156171	DRAM2	DNA damage regulated autophagy modulator 2
ENSG00000156261	CCT8	chaperonin containing TCP1 subunit 8
ENSG00000156508	EEF1A1	eukaryotic translation elongation factor 1 alpha 1
ENSG00000157020	SEC13	SEC13 homolog, nuclear pore and COPII coat complex component
ENSG00000157168	NRG1	neuregulin 1
ENSG00000157404	KIT	KIT proto-oncogene, receptor tyrosine kinase
ENSG00000157766	ACAN	aggrecan
ENSG00000157954	WIPI2	WD repeat domain, phosphoinositide interacting 2
ENSG00000158014	SLC30A2	solute carrier family 30 member 2
ENSG00000158458	NRG2	neuregulin 2
ENSG00000158473	CD1D	CD1d molecule
ENSG00000158481	CD1C	CD1c molecule
ENSG00000158485	CD1B	CD1b molecule
ENSG00000158488	CD1E	CD1e molecule
ENSG00000158517	NCF1	neutrophil cytosolic factor 1
ENSG00000158828	PINK1	PTEN induced kinase 1
ENSG00000158887	MPZ	myelin protein zero
ENSG00000159197	KCNE2	potassium voltage-gated channel subfamily E regulatory subunit 2
ENSG00000159363	ATP13A2	ATPase cation transporting 13A2
ENSG00000159640	ACE	angiotensin I converting enzyme
ENSG00000159720	ATP6V0D1	ATPase H+ transporting V0 subunit d1
ENSG00000160131	VMA21	vacuolar ATPase assembly factor VMA21
ENSG00000160326	SLC2A6	solute carrier family 2 member 6
ENSG00000160410	SHKBP1	SH3KBP1 binding protein 1
ENSG00000160695	VPS11	VPS11 core subunit of CORVET and HOPS complexes
ENSG00000161011	SQSTM1	sequestosome 1
ENSG00000161091	MFSD12	major facilitator superfamily domain containing 12
ENSG00000161203	AP2M1	adaptor related protein complex 2 subunit mu 1
ENSG00000162139	NEU3	neuraminidase 3
ENSG00000162144	CYB561A3	cytochrome b561 family member A3
ENSG00000162341	TPCN2	two pore segment channel 2
ENSG00000162511	LAPTM5	lysosomal protein transmembrane 5
ENSG00000162512	SDC3	syndecan 3
ENSG00000162595	DIRAS3	DIRAS family GTPase 3
ENSG00000162734	PEA15	proliferation and apoptosis adaptor protein 15
ENSG00000162736	NCSTN	nicastrin
ENSG00000162892	IL24	interleukin 24
ENSG00000162896	PIGR	polymeric immunoglobulin receptor
ENSG00000162909	CAPN2	calpain 2
ENSG00000162931	TRIM17	tripartite motif containing 17
ENSG00000163131	CTSS	cathepsin S
ENSG00000163472	TMEM79	transmembrane protein 79
ENSG00000163521	GLB1L	galactosidase beta 1 like
ENSG00000163563	MNDA	myeloid cell nuclear differentiation antigen
ENSG00000163625	WDFY3	WD repeat and FYVE domain containing 3
ENSG00000163686	ABHD6	abhydrolase domain containing 6, acylglycerol lipase
ENSG00000163719	MTMR14	myotubularin related protein 14
ENSG00000163754	GYG1	glycogenin 1
ENSG00000163820	FYCO1	FYVE and coiled-coil domain autophagy adaptor 1
ENSG00000163840	DTX3L	deltex E3 ubiquitin ligase 3L
ENSG00000163932	PRKCD	protein kinase C delta
ENSG00000164053	ATRIP	ATR interacting protein
ENSG00000164073	MFSD8	major facilitator superfamily domain containing 8
ENSG00000164175	SLC45A2	solute carrier family 45 member 2
ENSG00000164253	WDR41	WD repeat domain 41
ENSG00000164291	ARSK	arylsulfatase family member K
ENSG00000164305	CASP3	caspase 3
ENSG00000164342	TLR3	toll like receptor 3
ENSG00000164535	DAGLB	diacylglycerol lipase beta
ENSG00000164654	MIOS	meiosis regulator for oocyte development
ENSG00000164659	ELAPOR2	endosome-lysosome associated apoptosis and autophagy regulator family member 2
ENSG00000164687	FABP5	fatty acid binding protein 5
ENSG00000164695	CHMP4C	charged multivesicular body protein 4C
ENSG00000164713	BRI3	brain protein I3
ENSG00000164733	CTSB	cathepsin B
ENSG00000164741	DLC1	DLC1 Rho GTPase activating protein
ENSG00000164821	DEFA4	defensin alpha 4
ENSG00000164841	TMEM74	transmembrane protein 74
ENSG00000164961	WASHC5	WASH complex subunit 5
ENSG00000165025	SYK	spleen associated tyrosine kinase
ENSG00000165029	ABCA1	ATP binding cassette subfamily A member 1
ENSG00000165102	HGSNAT	heparan-alpha-glucosaminide N-acetyltransferase
ENSG00000165188	RNF183	ring finger protein 183
ENSG00000165280	VCP	valosin containing protein
ENSG00000165406	MARCHF8	membrane associated ring-CH-type finger 8
ENSG00000165556	CDX2	caudal type homeobox 2
ENSG00000165623	UCMA	upper zone of growth plate and cartilage matrix associated
ENSG00000165699	TSC1	TSC complex subunit 1
ENSG00000165714	BORCS5	BLOC-1 related complex subunit 5
ENSG00000165782	PIP4P1	phosphatidylinositol-4,5-bisphosphate 4-phosphatase 1
ENSG00000165861	ZFYVE1	zinc finger FYVE-type containing 1
ENSG00000166105	GLB1L3	galactosidase beta 1 like 3
ENSG00000166189	HPS6	HPS6 biogenesis of lysosomal organelles complex 2 subunit 3
ENSG00000166226	CCT2	chaperonin containing TCP1 subunit 2
ENSG00000166275	BORCS7	BLOC-1 related complex subunit 7
ENSG00000166289	PLEKHF1	pleckstrin homology and FYVE domain containing 1
ENSG00000166311	SMPD1	sphingomyelin phosphodiesterase 1
ENSG00000166340	TPP1	tripeptidyl peptidase 1
ENSG00000166579	NDEL1	nudE neurodevelopment protein 1 like 1
ENSG00000166747	AP1G1	adaptor related protein complex 1 subunit gamma 1
ENSG00000166825	ANPEP	alanyl aminopeptidase, membrane
ENSG00000166862	CACNG2	calcium voltage-gated channel auxiliary subunit gamma 2
ENSG00000166887	VPS39	VPS39 subunit of HOPS complex
ENSG00000166900	STX3	syntaxin 3
ENSG00000166971	AKTIP	AKT interacting protein
ENSG00000167658	EEF2	eukaryotic translation elongation factor 2
ENSG00000167671	UBXN6	UBX domain protein 6
ENSG00000167705	RILP	Rab interacting lysosomal protein
ENSG00000167716	WDR81	WD repeat domain 81
ENSG00000167965	MLST8	MTOR associated protein, LST8 homolog
ENSG00000167972	ABCA3	ATP binding cassette subfamily A member 3
ENSG00000167996	FTH1	ferritin heavy chain 1
ENSG00000168003	SLC3A2	solute carrier family 3 member 2
ENSG00000168010	ATG16L2	autophagy related 16 like 2
ENSG00000168040	FADD	Fas associated via death domain
ENSG00000168140	VASN	vasorin
ENSG00000168172	HOOK3	hook microtubule tethering protein 3
ENSG00000168216	LMBRD1	LMBR1 domain containing 1
ENSG00000168229	PTGDR	prostaglandin D2 receptor
ENSG00000168356	SCN11A	sodium voltage-gated channel alpha subunit 11
ENSG00000168397	ATG4B	autophagy related 4B cysteine peptidase
ENSG00000168824	NSG1	neuronal vesicle trafficking associated 1
ENSG00000168878	SFTPB	surfactant protein B
ENSG00000169174	PCSK9	proprotein convertase subtilisin/kexin type 9
ENSG00000169228	RAB24	RAB24, member RAS oncogene family
ENSG00000169252	ADRB2	adrenoceptor beta 2
ENSG00000169385	RNASE2	ribonuclease A family member 2
ENSG00000169397	RNASE3	ribonuclease A family member 3
ENSG00000169413	RNASE6	ribonuclease A family member k6
ENSG00000169439	SDC2	syndecan 2
ENSG00000169682	SPNS1	sphingolipid transporter 1 (putative)
ENSG00000169919	GUSB	glucuronidase beta
ENSG00000170043	TRAPPC1	trafficking protein particle complex subunit 1
ENSG00000170088	TMEM192	transmembrane protein 192
ENSG00000170091	NSG2	neuronal vesicle trafficking associated 2
ENSG00000170266	GLB1	galactosidase beta 1
ENSG00000170296	GABARAP	GABA type A receptor-associated protein
ENSG00000170310	STX8	syntaxin 8
ENSG00000170345	FOS	Fos proto-oncogene, AP-1 transcription factor subunit
ENSG00000170425	ADORA2B	adenosine A2b receptor
ENSG00000170515	PA2G4	proliferation-associated 2G4
ENSG00000170759	KIF5B	kinesin family member 5B
ENSG00000170961	HAS2	hyaluronan synthase 2
ENSG00000171017	LRRC8E	leucine rich repeat containing 8 VRAC subunit E
ENSG00000171051	FPR1	formyl peptide receptor 1
ENSG00000171100	MTM1	myotubularin 1
ENSG00000171105	INSR	insulin receptor
ENSG00000171130	ATP6V0E2	ATPase H+ transporting V0 subunit e2
ENSG00000171298	GAA	alpha glucosidase
ENSG00000171365	CLCN5	chloride voltage-gated channel 5
ENSG00000171533	MAP6	microtubule associated protein 6
ENSG00000171552	BCL2L1	BCL2 like 1
ENSG00000171608	PIK3CD	phosphatidylinositol-4,5-bisphosphate 3-kinase catalytic subunit delta
ENSG00000171700	RGS19	regulator of G protein signaling 19
ENSG00000171791	BCL2	BCL2 apoptosis regulator
ENSG00000171860	C3AR1	complement C3a receptor 1
ENSG00000171862	PTEN	phosphatase and tensin homolog
ENSG00000172007	RAB33B	RAB33B, member RAS oncogene family
ENSG00000172071	EIF2AK3	eukaryotic translation initiation factor 2 alpha kinase 3
ENSG00000172232	AZU1	azurocidin 1
ENSG00000172354	GNB2	G protein subunit beta 2
ENSG00000172543	CTSW	cathepsin W
ENSG00000172575	RASGRP1	RAS guanyl releasing protein 1
ENSG00000172728	FUT10	fucosyltransferase 10
ENSG00000172794	RAB37	RAB37, member RAS oncogene family
ENSG00000173039	RELA	RELA proto-oncogene, NF-kB subunit
ENSG00000173083	HPSE	heparanase
ENSG00000173264	GPR137	G protein-coupled receptor 137
ENSG00000173546	CSPG4	chondroitin sulfate proteoglycan 4
ENSG00000173692	PSMD1	proteasome 26S subunit, non-ATPase 1
ENSG00000173805	HAP1	huntingtin associated protein 1
ENSG00000173926	MARCHF3	membrane associated ring-CH-type finger 3
ENSG00000173930	SLCO4C1	solute carrier organic anion transporter family member 4C1
ENSG00000174059	CD34	CD34 molecule
ENSG00000174080	CTSF	cathepsin F
ENSG00000174206	KICS2	KICSTOR subunit 2
ENSG00000174899	SLC66A1L	solute carrier family 66 member 1 like
ENSG00000174996	KLC2	kinesin light chain 2
ENSG00000175197	DDIT3	DNA damage inducible transcript 3
ENSG00000175348	TMEM9B	TMEM9 domain family member B
ENSG00000175895	PLEKHF2	pleckstrin homology and FYVE domain containing 2
ENSG00000176108	CHMP6	charged multivesicular body protein 6
ENSG00000176170	SPHK1	sphingosine kinase 1
ENSG00000176171	BNIP3	BCL2 interacting protein 3
ENSG00000176485	PLAAT3	phospholipase A and acyltransferase 3
ENSG00000176641	RNF152	ring finger protein 152
ENSG00000176978	DPP7	dipeptidyl peptidase 7
ENSG00000177058	SLC38A9	solute carrier family 38 member 9
ENSG00000177169	ULK1	unc-51 like autophagy activating kinase 1
ENSG00000177182	CLVS1	clavesin 1
ENSG00000177628	GBA1	glucosylceramidase beta 1
ENSG00000177830	CHID1	chitinase domain containing 1
ENSG00000178597	PSAPL1	prosaposin like 1
ENSG00000178607	ERN1	endoplasmic reticulum to nucleus signaling 1
ENSG00000178950	GAK	cyclin G associated kinase
ENSG00000179163	FUCA1	alpha-L-fucosidase 1
ENSG00000179218	CALR	calreticulin
ENSG00000179331	RAB39A	RAB39A, member RAS oncogene family
ENSG00000179344	HLA-DQB1	major histocompatibility complex, class II, DQ beta 1
ENSG00000179399	GPC5	glypican 5
ENSG00000179869	ABCA13	ATP binding cassette subfamily A member 13
ENSG00000180209	MYL11	myosin light chain 11
ENSG00000180233	ZNRF2	zinc and ring finger 2
ENSG00000180448	ARHGAP45	Rho GTPase activating protein 45
ENSG00000180509	KCNE1	potassium voltage-gated channel subfamily E regulatory subunit 1
ENSG00000180644	PRF1	perforin 1
ENSG00000180871	CXCR2	C-X-C motif chemokine receptor 2
ENSG00000180998	GPR137C	G protein-coupled receptor 137C
ENSG00000181045	SLC26A11	solute carrier family 26 member 11
ENSG00000181523	SGSH	N-sulfoglucosamine sulfohydrolase
ENSG00000181652	ATG9B	autophagy related 9B
ENSG00000182149	IST1	IST1 factor associated with ESCRT-III
ENSG00000182220	ATP6AP2	ATPase H+ transporting accessory protein 2
ENSG00000182287	AP1S2	adaptor related protein complex 1 subunit sigma 2
ENSG00000182372	CLN8	CLN8 transmembrane ER and ERGIC protein
ENSG00000182492	BGN	biglycan
ENSG00000182606	TRAK1	trafficking kinesin protein 1
ENSG00000182718	ANXA2	annexin A2
ENSG00000182771	GRID1	glutamate ionotropic receptor delta type subunit 1
ENSG00000183020	AP2A2	adaptor related protein complex 2 subunit alpha 2
ENSG00000183098	GPC6	glypican 6
ENSG00000183695	MRGPRX2	MAS related GPR family member X2
ENSG00000183735	TBK1	TANK binding kinase 1
ENSG00000184056	VPS33B	VPS33B late endosome and lysosome associated
ENSG00000185009	AP3M1	adaptor related protein complex 3 subunit mu 1
ENSG00000185127	C6orf120	chromosome 6 open reading frame 120
ENSG00000185198	PRSS57	serine protease 57
ENSG00000185201	IFITM2	interferon induced transmembrane protein 2
ENSG00000185294	SPPL2C	signal peptide peptidase like 2C
ENSG00000185339	TCN2	transcobalamin 2
ENSG00000185344	ATP6V0A2	ATPase H+ transporting V0 subunit a2
ENSG00000185345	PRKN	parkin RBR E3 ubiquitin protein ligase
ENSG00000185345	PRKN	parkin RBR E3 ubiquitin protein ligase
ENSG00000185359	HGS	hepatocyte growth factor-regulated tyrosine kinase substrate
ENSG00000185475	TMEM179B	transmembrane protein 179B
ENSG00000185596	WASH3P	WASP family homolog 3, pseudogene
ENSG00000185624	P4HB	prolyl 4-hydroxylase subunit beta
ENSG00000185722	ANKFY1	ankyrin repeat and FYVE domain containing 1
ENSG00000185737	NRG3	neuregulin 3
ENSG00000185883	ATP6V0C	ATPase H+ transporting V0 subunit c
ENSG00000185885	IFITM1	interferon induced transmembrane protein 1
ENSG00000185896	LAMP1	lysosomal associated membrane protein 1
ENSG00000186187	ZNRF1	zinc and ring finger 1
ENSG00000186188	FFAR4	free fatty acid receptor 4
ENSG00000186222	BLOC1S4	biogenesis of lysosomal organelles complex 1 subunit 4
ENSG00000186318	BACE1	beta-secretase 1
ENSG00000186792	HYAL3	hyaluronidase 3
ENSG00000186815	TPCN1	two pore segment channel 1
ENSG00000187239	FNBP1	formin binding protein 1
ENSG00000187840	EIF4EBP1	eukaryotic translation initiation factor 4E binding protein 1
ENSG00000188029	CTSL3P	cathepsin L family member 3, pseudogene
ENSG00000188089	PLA2G4E	phospholipase A2 group IVE
ENSG00000188157	AGRN	agrin
ENSG00000188186	LAMTOR4	late endosomal/lysosomal adaptor, MAPK and MTOR activator 4
ENSG00000188229	TUBB4B	tubulin beta 4B class IVb
ENSG00000188373	GPR15LG	G protein-coupled receptor 15 ligand
ENSG00000188428	BLOC1S5	biogenesis of lysosomal organelles complex 1 subunit 5
ENSG00000188554	NBR1	NBR1 autophagy cargo receptor
ENSG00000188603	CLN3	CLN3 lysosomal/endosomal transmembrane protein, battenin
ENSG00000188783	PRELP	proline and arginine rich end leucine rich repeat protein
ENSG00000188811	NHLRC3	NHL repeat containing 3
ENSG00000188906	LRRK2	leucine rich repeat kinase 2
ENSG00000189067	LITAF	lipopolysaccharide induced TNF factor
ENSG00000189114	BLOC1S3	biogenesis of lysosomal organelles complex 1 subunit 3
ENSG00000189171	S100A13	S100 calcium binding protein A13
ENSG00000189298	ZKSCAN3	zinc finger with KRAB and SCAN domains 3
ENSG00000196072	BLOC1S2	biogenesis of lysosomal organelles complex 1 subunit 2
ENSG00000196126	HLA-DRB1	major histocompatibility complex, class II, DR beta 1
ENSG00000196136	SERPINA3	serpin family A member 3
ENSG00000196187	TMEM63A	transmembrane protein 63A
ENSG00000196230	TUBB	tubulin beta class I
ENSG00000196289	BECN2	beclin 2
ENSG00000196329	GIMAP5	GTPase, IMAP family member 5
ENSG00000196415	PRTN3	proteinase 3
ENSG00000196455	PIK3R4	phosphoinositide-3-kinase regulatory subunit 4
ENSG00000196505	GDAP2	ganglioside induced differentiation associated protein 2
ENSG00000196544	BORCS6	BLOC-1 related complex subunit 6
ENSG00000196586	MYO6	myosin VI
ENSG00000196664	TLR7	toll like receptor 7
ENSG00000196730	DAPK1	death associated protein kinase 1
ENSG00000196735	HLA-DQA1	major histocompatibility complex, class II, DQ alpha 1
ENSG00000196743	GM2A	ganglioside GM2 activator
ENSG00000196839	ADA	adenosine deaminase
ENSG00000196954	CASP4	caspase 4
ENSG00000196961	AP2A1	adaptor related protein complex 2 subunit alpha 1
ENSG00000196998	WDR45	WD repeat domain 45
ENSG00000197043	ANXA6	annexin A6
ENSG00000197102	DYNC1H1	dynein cytoplasmic 1 heavy chain 1
ENSG00000197122	SRC	SRC proto-oncogene, non-receptor tyrosine kinase
ENSG00000197217	ENTPD4	ectonucleoside triphosphate diphosphohydrolase 4
ENSG00000197249	SERPINA1	serpin family A member 1
ENSG00000197535	MYO5A	myosin VA
ENSG00000197548	ATG7	autophagy related 7
ENSG00000197561	ELANE	elastase, neutrophil expressed
ENSG00000197594	ENPP1	ectonucleotide pyrophosphatase/phosphodiesterase 1
ENSG00000197635	DPP4	dipeptidyl peptidase 4
ENSG00000197641	SERPINB13	serpin family B member 13
ENSG00000197746	PSAP	prosaposin
ENSG00000197769	MAP1LC3C	microtubule associated protein 1 light chain 3 gamma
ENSG00000197822	OCLN	occludin
ENSG00000197915	HRNR	hornerin
ENSG00000197969	VPS13A	vacuolar protein sorting 13 homolog A
ENSG00000198074	AKR1B10	aldo-keto reductase family 1 member B10
ENSG00000198198	SZT2	SZT2 subunit of KICSTOR complex
ENSG00000198203	SULT1C2	sulfotransferase family 1C member 2
ENSG00000198246	SLC29A3	solute carrier family 29 member 3
ENSG00000198382	UVRAG	UV radiation resistance associated
ENSG00000198502	HLA-DRB5	major histocompatibility complex, class II, DR beta 5
ENSG00000198589	LRBA	LPS responsive beige-like anchor protein
ENSG00000198680	TUSC1	tumor suppressor candidate 1
ENSG00000198715	GLMP	glycosylated lysosomal membrane protein
ENSG00000198793	MTOR	mechanistic target of rapamycin kinase
ENSG00000198925	ATG9A	autophagy related 9A
ENSG00000198932	GPRASP1	G protein-coupled receptor associated sorting protein 1
ENSG00000198951	NAGA	alpha-N-acetylgalactosaminidase
ENSG00000204099	NEU4	neuraminidase 4
ENSG00000204252	HLA-DOA	major histocompatibility complex, class II, DO alpha
ENSG00000204257	HLA-DMA	major histocompatibility complex, class II, DM alpha
ENSG00000204287	HLA-DRA	major histocompatibility complex, class II, DR alpha
ENSG00000204386	NEU1	neuraminidase 1
ENSG00000204642	HLA-F	major histocompatibility complex, class I, F
ENSG00000205302	SNX2	sorting nexin 2
ENSG00000205356	TECPR1	tectonin beta-propeller repeat containing 1
ENSG00000206047	DEFA1	defensin alpha 1
ENSG00000206341	HLA-H	major histocompatibility complex, class I, H (pseudogene)
ENSG00000206418	RAB12	RAB12, member RAS oncogene family
ENSG00000211584	SLC48A1	solute carrier family 48 member 1
ENSG00000213420	GPC2	glypican 2
ENSG00000213614	HEXA	hexosaminidase subunit alpha
ENSG00000213658	LAT	linker for activation of T cells
ENSG00000213689	TREX1	three prime repair exonuclease 1
ENSG00000213699	SLC35F6	solute carrier family 35 member F6
ENSG00000214078	CPNE1	copine 1
ENSG00000215305	VPS16	VPS16 core subunit of CORVET and HOPS complexes
ENSG00000216490	IFI30	IFI30 lysosomal thiol reductase
ENSG00000217128	FNIP1	folliculin interacting protein 1
ENSG00000219200	RNASEK	ribonuclease K
ENSG00000221838	AP4M1	adaptor related protein complex 4 subunit mu 1
ENSG00000221983	UBA52	ubiquitin A-52 residue ribosomal protein fusion product 1
ENSG00000221988	PPT2	palmitoyl-protein thioesterase 2
ENSG00000223865	HLA-DPB1	major histocompatibility complex, class II, DP beta 1
ENSG00000225190	PLEKHM1	pleckstrin homology and RUN domain containing M1
ENSG00000228278	ORM2	orosomucoid 2
ENSG00000231389	HLA-DPA1	major histocompatibility complex, class II, DP alpha 1
ENSG00000232629	HLA-DQB2	major histocompatibility complex, class II, DQ beta 2
ENSG00000235387	SPAAR	small regulatory polypeptide of amino acid response
ENSG00000235568	NFAM1	NFAT activating protein with ITAM motif 1
ENSG00000237541	HLA-DQA2	major histocompatibility complex, class II, DQ alpha 2
ENSG00000237541	HLA-DQA2	major histocompatibility complex, class II, DQ alpha 2
ENSG00000237693	IRGM	immunity related GTPase M
ENSG00000239264	TXNDC5	thioredoxin domain containing 5
ENSG00000239732	TLR9	toll like receptor 9
ENSG00000239839	DEFA3	defensin alpha 3
ENSG00000240247	DEFA1B	defensin alpha 1B
ENSG00000240857	RDH14	retinol dehydrogenase 14
ENSG00000241106	HLA-DOB	major histocompatibility complex, class II, DO beta
ENSG00000242574	HLA-DMB	major histocompatibility complex, class II, DM beta
ENSG00000243477	NAA80	N-alpha-acetyltransferase 80, NatH catalytic subunit
ENSG00000244038	DDOST	dolichyl-diphosphooligosaccharide--protein glycosyltransferase non-catalytic subunit
ENSG00000244045	TMEM199	transmembrane protein 199
ENSG00000249242	TMEM150C	transmembrane protein 150C
ENSG00000254087	LYN	LYN proto-oncogene, Src family tyrosine kinase
ENSG00000254245	PCDHGA3	protocadherin gamma subfamily A, 3
ENSG00000254470	AP5B1	adaptor related protein complex 5 subunit beta 1
ENSG00000254505	CHMP4A	charged multivesicular body protein 4A
ENSG00000254901	BORCS8	BLOC-1 related complex subunit 8
ENSG00000255112	CHMP1B	charged multivesicular body protein 1B
ENSG00000255587	RAB44	RAB44, member RAS oncogene family
ENSG00000256043	CTSO	cathepsin O
ENSG00000258388	PPT2-EGFL8	PPT2-EGFL8 readthrough (NMD candidate)
ENSG00000258469	CHMP4BP1	charged multivesicular body protein 4B pseudogene 1
ENSG00000259040	BLOC1S5-TXNDC5	BLOC1S5-TXNDC5 readthrough (NMD candidate)
ENSG00000263528	IKBKE	inhibitor of nuclear factor kappa B kinase subunit epsilon
ENSG00000266412	NCOA4	nuclear receptor coactivator 4
ENSG00000271605	MILR1	mast cell immunoglobulin like receptor 1
ENSG00000273079	GRIN2B	glutamate ionotropic receptor NMDA type subunit 2B
ENSG00000275896	PRSS2	serine protease 2
ENSG00000276293	PIP4K2B	phosphatidylinositol-5-phosphate 4-kinase type 2 beta
ENSG00000276600	RAB7B	RAB7B, member RAS oncogene family
ENSG00000283516	LITAFD	LITAF domain containing
ENSG00000290757	CTSL3P	cathepsin L family member 3, pseudogene
