# Supplementary material for: Development of a Novel Lysosomal Gene-based Prognostic Panel and Uncovering EIF4EBP1 as a Biomarker for Breast Cancer
Source: Curr Genomics. 2025 Jul 3;26(5):368–88. doi: 10.2174/0113892029357021250626210819 (PMC12728594; doi:10.2174/0113892029357021250626210819)
Supplement: Supplementary file 1 [file CG-26-5-368_SD1.zip › CG-26-5-368_SD1/Supplementary Table2.xlsx]

## Sheet: Sheet1
Supplementary Table 2 Primers and small interfering sequence information for this study.
Gene symbol	Sequence
PIGR	F: GTCATCGACTCCAGTGGTTATG
PIGR	R: TGAGCCTGAGTTGGTTGATG
GPLD1	F: GGGAGAAGGACACAGAGAAAC
GPLD1	R: CTTGTTCAAGGCCCAGACTAT
PLA2G5	F: TCGCACACAGTCCTACAAATAC
PLA2G5	R: GGTTTCTCTTGAGGCAGTAGAC
LAMP3	F: CACCAGCCCAATTACCTACA
LAMP3	R: GGTGGGTGGCAGTGAATAA
EIF4EBP1	F: CAGCCCTTCCAGTGATGAG
EIF4EBP1	R: GTCCATCTCAAACTGTGACTCT
LPCAT1	F: TGAAGGGAGGAGAGAAGATAGG
LPCAT1	R: GCTCTCGTCGAACAGTGAAA
STX7	F: TGGCAGAGTTCACAACATCA
STX7	R: CACTCTGGAACTGGCTCTTAC
PLA2G10	F: GCAGAGAACAAATGCCAAGAAC
PLA2G10	R: AGTCCGGCTCACATAGGAA
CORO1A	F: CTTTGACCCTGACACCAACA
CORO1A	R: CATGGAGAGATAGTGCAGGAAAG
siRNA	Sequence
si-Control	ACAGAAGCGATTGTTGATC
si-EIF4EBP1 1#	GATGGAGTGTCGGAACTCA
si-EIF4EBP1 2#	GTACCAGGATCATCTATGA
