# Supplementary material for: Development of a Novel Lysosomal Gene-based Prognostic Panel and Uncovering EIF4EBP1 as a Biomarker for Breast Cancer
Source: Curr Genomics. 2025 Jul 3;26(5):368–88. doi: 10.2174/0113892029357021250626210819 (PMC12728594; doi:10.2174/0113892029357021250626210819)
Supplement: Supplementary file 1 [file CG-26-5-368_SD1.zip › CG-26-5-368_SD1/Supplementary Table3.xlsx]

## Sheet: Sheet1
Supplementary Table 3 Differential expression of lysosome-related genes in TCGA cohort.
Gene symbol	log2FC	AveExpr	t	P.Value	adj.P.Val	B
FABP4	-5.86268	5.54522	-22.3371	5.5e-93	2.61e-91	201.173
LEP	-5.53937	1.84082	-32.5669	4.2e-168	1.82e-165	373.726
PLIN1	-5.48667	3.70567	-25.578	5.73e-116	5.36e-114	253.955
CIDEC	-5.42795	2.76597	-26.0806	1.27e-119	1.3e-117	262.352
GPD1	-5.33519	3.16628	-26.6912	4.32e-124	5e-122	272.614
PLIN4	-5.30737	3.87576	-25.164	5.66e-113	4.7e-111	247.076
ADIPOQ	-5.29457	2.99795	-23.4849	5.38e-101	3.24e-99	219.566
ADH1B	-5.2531	2.79266	-26.249	7.47e-121	7.92e-119	265.176
TRARG1	-5.00657	2.27424	-26.686	4.71e-124	5.4e-122	272.526
RBP4	-4.94394	3.3523	-25.7229	5.09e-117	4.9e-115	256.37
SCARA5	-4.68887	1.67338	-37.7353	2.23e-207	4.45e-204	463.955
CHRDL1	-4.67434	3.37352	-26.604	1.88e-123	2.12e-121	271.145
SFRP1	-4.52841	5.27566	-18.138	2.61e-65	6.11e-64	137.647
CD300LG	-4.52397	1.43875	-40.8777	4.13e-231	1.03e-227	518.469
SAA1	-4.51848	6.34667	-19.3284	7.37e-73	2.09e-71	154.967
LPL	-4.50238	4.62137	-27.9394	2.64e-133	4.21e-131	293.78
VEGFD	-4.47883	1.45329	-45.8927	2.3e-268	2.29e-264	604.032
CD36	-4.46242	4.07141	-25.2016	3.03e-113	2.58e-111	247.699
TIMP4	-4.25058	2.91314	-25.0295	5.28e-112	4.3e-110	244.849
CAVIN2	-4.23863	3.12	-31.5953	9.69e-161	3.22e-158	356.809
PI16	-4.23057	2.75054	-22.1273	1.53e-91	7.08e-90	197.853
CIDEA	-4.22518	1.86904	-25.4842	2.74e-115	2.53e-113	252.394
LYVE1	-4.16415	2.08286	-37.4638	2.56e-205	4.25e-202	459.223
FHL1	-4.15342	4.40867	-30.6951	6.14e-154	1.57e-151	341.182
AQP7	-4.09569	1.52084	-33.5109	2.85e-175	1.67e-172	390.195
HBB	-4.06366	3.86365	-24.5628	1.19e-108	9.03e-107	237.151
OXTR	-4.02793	2.99482	-26.1549	3.64e-120	3.78e-118	263.597
FOSB	-4.01176	4.23018	-20.9805	9.65e-84	3.63e-82	179.948
ECRG4	-3.99084	2.25454	-25.0597	3.2e-112	2.62e-110	245.348
CA4	-3.98833	0.893002	-46.4998	8.26e-273	1.65e-268	614.237
PCOLCE2	-3.98562	2.15757	-26.212	1.39e-120	1.46e-118	264.554
G0S2	-3.97639	4.95096	-22.4278	1.3e-93	6.25e-92	202.614
S100B	-3.91822	3.10098	-22.3829	2.65e-93	1.27e-91	201.901
KCNIP2	-3.916	2.00369	-33.1034	3.55e-172	1.86e-169	383.082
SYNM	-3.88579	3.93426	-24.5555	1.34e-108	1.01e-106	237.031
PPP1R1A	-3.87711	2.73461	-23.9609	2.32e-104	1.52e-102	227.296
LIPE	-3.83792	3.38751	-26.5476	4.88e-123	5.34e-121	270.195
CRYAB	-3.81507	4.84126	-21.635	3.6e-88	1.52e-86	190.114
CES1	-3.78318	3.20652	-25.1844	4.04e-113	3.37e-111	247.414
CXCL2	-3.76116	2.3696	-27.3302	8.54e-129	1.15e-126	283.419
SLC19A3	-3.75389	1.47547	-30.8973	1.83e-155	4.99e-153	344.689
KRT14	-3.75348	5.59531	-12.6029	2.48e-34	2.16e-33	66.6565
PIGR	-3.75244	3.34638	-15.5487	6.85e-50	1.01e-48	102.286
FMO2	-3.75194	3.01688	-26.1345	5.12e-120	5.29e-118	263.255
HSPB6	-3.74026	2.217	-29.4118	2.75e-144	5.76e-142	319.011
HSPB7	-3.73935	2.22632	-30.0148	8.15e-149	1.87e-146	329.412
PDK4	-3.73257	4.77316	-23.4394	1.12e-100	6.76e-99	218.831
MME	-3.71981	3.11221	-29.2161	8.02e-143	1.58e-140	315.644
LGALS12	-3.71179	1.80676	-25.9935	5.47e-119	5.51e-117	260.892
BTNL9	-3.67532	2.35402	-33.1092	3.21e-172	1.73e-169	383.184
ITIH5	-3.63165	2.51532	-32.9498	5.21e-171	2.6e-168	380.402
TNXB	-3.63159	2.11402	-31.9167	3.57e-163	1.34e-160	362.4
MYH11	-3.61886	3.25682	-25.2475	1.41e-113	1.21e-111	248.461
STAC2	-3.61174	3.29192	-14.2236	1.32e-42	1.54e-41	85.5951
ATP1A2	-3.6078	1.47999	-31.7045	1.44e-161	5.14e-159	358.708
THRSP	-3.60408	3.95807	-17.0097	2.06e-58	4e-57	121.823
TMEM132C	-3.59408	1.27494	-33.8712	5.2e-178	3.24e-175	396.487
CLEC3B	-3.5747	3.53077	-31.6863	1.98e-161	6.81e-159	358.392
NTRK2	-3.54612	2.89439	-23.5443	2.05e-101	1.26e-99	220.527
PAMR1	-3.53713	2.66052	-32.7163	3.09e-169	1.43e-166	376.33
AKR1C2	-3.51949	2.08073	-23.0568	5.45e-98	3.03e-96	212.664
KRT5	-3.51222	5.41699	-12.2608	1.11e-32	9.08e-32	62.8814
COL17A1	-3.4891	3.29299	-17.0812	7.67e-59	1.51e-57	122.808
MUCL1	-3.48101	3.9822	-10.64	2.39e-25	1.45e-24	46.1314
AOC3	-3.47822	4.63138	-27.4916	5.48e-130	7.7e-128	286.159
MAOA	-3.47149	3.48498	-21.955	2.34e-90	1.05e-88	195.136
HBA2	-3.46242	2.47276	-23.5086	3.66e-101	2.22e-99	219.95
TNMD	-3.45007	1.21529	-32.4324	4.4e-167	1.79e-164	371.381
CFD	-3.44844	5.61649	-19.3278	7.45e-73	2.1e-71	154.957
ADH1C	-3.44714	1.65863	-28.4323	5.72e-137	1e-134	302.198
CDO1	-3.43706	2.84629	-26.0235	3.3e-119	3.34e-117	261.396
GPC3	-3.42287	4.1743	-20.4167	5.6e-80	1.91e-78	171.308
GPIHBP1	-3.40986	2.44203	-28.4556	3.84e-137	6.83e-135	302.595
GLYAT	-3.39662	0.71291	-42.0593	5.75e-240	1.91e-236	538.813
ACTG2	-3.39319	4.1761	-16.8804	1.22e-57	2.31e-56	120.049
GPAM	-3.38939	3.54188	-33.9133	2.49e-178	1.6e-175	397.222
GPX3	-3.37554	5.92896	-23.8803	8.64e-104	5.58e-102	225.983
CNN1	-3.35323	4.40111	-22.9625	2.49e-97	1.34e-95	211.15
IL33	-3.34344	3.30461	-21.7476	6.15e-89	2.66e-87	191.878
ACKR1	-3.33653	4.31602	-16.4726	3.19e-55	5.55e-54	114.509
ABCA8	-3.33314	1.68583	-30.3979	1.07e-151	2.6e-149	336.036
MYOC	-3.32909	0.580362	-37.3422	2.14e-204	3.28e-201	457.105
SOX10	-3.30135	2.77605	-13.8783	8.8e-41	9.63e-40	81.4189
CAV1	-3.28367	6.11913	-30.9731	4.89e-156	1.35e-153	346.004
PCK1	-3.28067	1.01754	-29.3697	5.68e-144	1.15e-141	318.286
CCL21	-3.28015	4.31925	-14.7556	1.78e-45	2.28e-44	92.1717
ZBTB16	-3.27185	1.89439	-24.7708	3.83e-110	3e-108	240.576
KIT	-3.26971	3.98695	-20.0725	1.05e-77	3.36e-76	166.091
OGN	-3.24027	3.56489	-17.867	1.25e-63	2.8e-62	133.791
APOD	-3.23695	7.79633	-14.1043	5.68e-42	6.47e-41	84.1435
GYG2	-3.22713	3.83805	-25.0887	1.98e-112	1.62e-110	245.828
WIF1	-3.21015	1.42103	-17.8056	2.99e-63	6.65e-62	132.922
AKR1C1	-3.19375	1.7379	-26.583	2.69e-123	3.01e-121	270.79
DPT	-3.18081	4.15998	-21.3361	3.86e-86	1.55e-84	185.454
OPRPN	-3.17446	1.44111	-16.4377	5.11e-55	8.84e-54	114.039
RERGL	-3.15566	1.61982	-25.8009	1.38e-117	1.35e-115	257.673
SORBS1	-3.15146	4.14235	-26.9676	4.02e-126	4.92e-124	277.279
IGFBP6	-3.13484	4.59223	-27.4031	2.47e-129	3.4e-127	284.656
FAM107A	-3.13406	2.31372	-23.9543	2.58e-104	1.69e-102	227.189
ACVR1C	-3.12801	1.00443	-37.0165	6.35e-202	9.05e-199	451.424
TAT	-3.12008	2.03094	-12.6215	2.02e-34	1.76e-33	66.8636
CNTFR	-3.11587	2.52008	-18.7247	5.36e-69	1.37e-67	146.107
MAMDC2	-3.1148	2.36484	-27.944	2.44e-133	3.93e-131	293.857
MATN2	-3.10599	3.8083	-22.9133	5.49e-97	2.9e-95	210.36
SAA2	-3.10251	2.02838	-20.8109	1.33e-82	4.84e-81	177.336
NPR1	-3.09534	2.9873	-31.6789	2.26e-161	7.62e-159	358.263
GABRP	-3.09217	4.05715	-10.9413	1.2e-26	7.7e-26	49.0994
ITGA7	-3.09114	3.00489	-27.2484	3.43e-128	4.47e-126	282.033
CA3	-3.07445	1.5631	-25.3744	1.71e-114	1.52e-112	250.568
TGFBR3	-3.05304	4.02281	-20.5226	1.11e-80	3.83e-79	172.922
MMRN1	-3.04056	1.98523	-23.723	1.12e-102	7.08e-101	223.426
EGR1	-3.03997	7.59119	-19.1569	9.36e-72	2.59e-70	152.434
SMYD1	-3.03015	0.775784	-32.5977	2.45e-168	1.09e-165	374.262
ADAMTS5	-3.02513	2.61335	-30.8166	7.43e-155	2e-152	343.29
ACACB	-3.00429	3.00227	-27.2324	4.5e-128	5.82e-126	281.762
LRRN4CL	-3.00249	2.08215	-28.4426	4.8e-137	8.47e-135	302.373
HLF	-2.98975	2.17258	-25.8473	6.34e-118	6.26e-116	258.448
PTN	-2.98865	4.85262	-16.2947	3.51e-54	5.93e-53	112.121
PLAC9	-2.97067	3.56638	-23.9157	4.85e-104	3.15e-102	226.559
KLK5	-2.94092	3.08742	-12.1358	4.36e-32	3.48e-31	61.5227
SLC2A4	-2.93973	1.2504	-36.7331	9.03e-200	1.12e-196	446.479
SVEP1	-2.93766	2.77082	-25.7666	2.45e-117	2.39e-115	257.101
ID4	-2.92072	4.07248	-17.9633	3.17e-64	7.23e-63	135.158
FOS	-2.91766	7.37307	-17.0856	7.22e-59	1.42e-57	122.868
CCL28	-2.90533	3.70828	-16.564	9.23e-56	1.64e-54	115.744
GDF10	-2.90119	1.26554	-29.7006	1.87e-146	4.15e-144	323.988
MEOX1	-2.90025	2.58002	-21.2754	9.93e-86	3.92e-84	184.511
VIT	-2.89845	1.82796	-26.2963	3.37e-121	3.6e-119	265.969
DMD	-2.88255	1.92656	-30.3916	1.19e-151	2.86e-149	335.927
ANGPTL7	-2.8811	0.752974	-31.2539	3.7e-158	1.07e-155	350.876
TMEM100	-2.87923	1.65062	-26.0941	1.01e-119	1.04e-117	262.578
ENPP2	-2.87771	3.8929	-24.0244	8.21e-105	5.49e-103	228.331
ABCA9	-2.86479	1.47876	-32.8427	3.39e-170	1.61e-167	378.535
MFAP4	-2.86148	5.88985	-16.6506	2.84e-56	5.14e-55	116.917
MEOX2	-2.86022	2.65476	-23.7055	1.49e-102	9.35e-101	223.142
GALNT15	-2.85338	2.666	-24.1125	1.94e-105	1.33e-103	229.77
KLB	-2.85321	1.1593	-34.4232	3.3e-182	2.35e-179	406.131
PPARG	-2.85189	2.94281	-27.8135	2.27e-132	3.45e-130	291.633
SLC7A10	-2.84054	0.931929	-30.2032	3.12e-150	7.32e-148	332.667
CX3CL1	-2.83278	4.88912	-19.795	6.92e-76	2.13e-74	161.916
CHL1	-2.8239	1.63164	-28.2383	1.59e-135	2.64e-133	298.88
FGF2	-2.82212	2.13312	-24.1466	1.11e-105	7.68e-104	230.327
AC007906.2	-2.81387	1.86591	-24.3284	5.62e-107	4.06e-105	233.303
LMOD1	-2.81339	4.00051	-24.8205	1.68e-110	1.33e-108	241.396
HAS3	-2.80545	2.07346	-24.4963	3.55e-108	2.63e-106	236.057
KRT17	-2.79981	5.69577	-10.1752	2.12e-23	1.19e-22	41.6892
GHR	-2.79553	3.19607	-22.8668	1.16e-96	6.08e-95	209.616
CAV2	-2.78611	4.00715	-29.1968	1.12e-142	2.19e-140	315.312
PDE2A	-2.77882	2.30328	-32.4192	5.54e-167	2.21e-164	371.152
NNAT	-2.7737	2.11261	-23.0787	3.83e-98	2.13e-96	213.015
ANGPTL1	-2.76325	1.9386	-26.4653	1.96e-122	2.12e-120	268.81
PI15	-2.76149	2.79459	-13.1683	3.91e-37	3.74e-36	73.0686
BBOX1	-2.7473	2.31573	-16.1746	1.76e-53	2.92e-52	110.517
KLF15	-2.74232	1.76892	-28.6263	2.05e-138	3.75e-136	305.519
OLFM4	-2.74223	2.28762	-12.1896	2.42e-32	1.95e-31	62.1063
EGFR	-2.74067	3.35167	-19.3778	3.54e-73	1.01e-71	155.698
SEMA3G	-2.73687	3.99725	-23.303	1.02e-99	5.98e-98	216.627
TP63	-2.72871	2.45497	-17.5299	1.47e-61	3.11e-60	129.043
ITM2A	-2.72809	4.91852	-21.1493	7.06e-85	2.75e-83	182.556
TNS1	-2.72308	5.12722	-28.3576	2.06e-136	3.51e-134	300.919
PPP1R14A	-2.71932	2.89515	-23.299	1.09e-99	6.35e-98	216.563
MAP1LC3C	-2.71471	1.28777	-31.2904	1.96e-158	5.75e-156	351.511
PALMD	-2.71414	3.56747	-28.1662	5.46e-135	8.92e-133	297.649
ALDH1A1	-2.69564	4.65644	-21.675	1.92e-88	8.16e-87	190.74
SAMD5	-2.69483	1.72508	-24.7327	7.18e-110	5.57e-108	239.948
SOSTDC1	-2.69187	2.12184	-15.2469	3.42e-48	4.83e-47	98.3943
SRPX	-2.68878	4.71252	-22.4958	4.39e-94	2.13e-92	203.694
DGAT2	-2.68551	3.32737	-19.8459	3.21e-76	9.95e-75	162.681
SOD3	-2.68385	4.46785	-19.3875	3.06e-73	8.77e-72	155.843
HOXA5	-2.68067	2.62915	-24.215	3.61e-106	2.55e-104	231.446
LIFR	-2.66107	3.40314	-24.3704	2.81e-107	2.06e-105	233.992
ADRB2	-2.65932	2.42112	-27.5035	4.48e-130	6.38e-128	286.361
SPRY2	-2.65151	3.7605	-26.5691	3.39e-123	3.76e-121	270.557
EBF1	-2.64709	2.89988	-29.1155	4.54e-142	8.79e-140	313.915
SCN4B	-2.6405	2.57179	-25.6948	8.14e-117	7.81e-115	255.901
CLDN5	-2.62653	3.21794	-21.3882	1.71e-86	6.94e-85	186.264
HCAR2	-2.62584	1.85294	-27.7741	4.44e-132	6.66e-130	290.963
DEFB132	-2.62578	0.928417	-27.7208	1.1e-131	1.64e-129	290.055
AK5	-2.61158	2.40803	-16.9819	3.03e-58	5.85e-57	121.44
CLDN11	-2.61157	2.4543	-22.1749	7.22e-92	3.36e-90	198.606
LEPR	-2.6087	2.18834	-27.7935	3.19e-132	4.82e-130	291.293
GSTM5	-2.60804	1.45705	-24.7686	3.97e-110	3.1e-108	240.539
NAT8L	-2.60043	2.43857	-19.9304	8.99e-77	2.81e-75	163.95
INSYN2B	-2.60006	1.04777	-27.1021	4.11e-127	5.12e-125	279.555
ADAM33	-2.5983	1.83802	-25.4706	3.44e-115	3.16e-113	252.167
CCDC69	-2.59511	3.96	-24.3764	2.55e-107	1.87e-105	234.09
PLAAT5	-2.59421	2.93858	-14.6486	6.81e-45	8.52e-44	90.8349
KRT15	-2.59106	5.00155	-10.6726	1.73e-25	1.06e-24	46.4498
JCHAIN	-2.589	7.02762	-10.6706	1.77e-25	1.08e-24	46.4304
CLDN8	-2.58558	3.21328	-14.7283	2.5e-45	3.18e-44	91.8301
ANXA1	-2.58485	6.70948	-23.9257	4.11e-104	2.69e-102	226.723
MT1M	-2.58232	3.23096	-18.7633	3.05e-69	7.86e-68	146.669
KLHL13	-2.58134	2.11556	-21.8301	1.68e-89	7.36e-88	193.173
FGFBP2	-2.56696	1.33279	-20.6106	2.88e-81	1.01e-79	174.266
CALB2	-2.55808	3.61307	-14.2063	1.63e-42	1.89e-41	85.3836
ALB	-2.557	1.6511	-13.0583	1.39e-36	1.31e-35	71.8049
PI3	-2.55505	2.26075	-11.4077	1.02e-28	7.11e-28	53.8267
MYOM1	-2.54896	1.43994	-36.6235	6.13e-199	7.19e-196	444.567
NDRG2	-2.54254	5.08259	-22.2215	3.45e-92	1.62e-90	199.343
TSPAN7	-2.54205	3.12549	-22.845	1.64e-96	8.58e-95	209.266
SCGB3A1	-2.53823	2.85261	-10.7429	8.65e-26	5.37e-25	47.1377
ALDH1L1	-2.53235	0.730158	-35.7748	1.73e-192	1.57e-189	429.746
C14orf180	-2.53228	0.616176	-32.6847	5.36e-169	2.43e-166	375.78
NPY2R	-2.52172	0.580638	-25.34	3.03e-114	2.67e-112	249.996
DEFB1	-2.51573	3.42112	-12.079	8.09e-32	6.37e-31	60.9091
KLK7	-2.51143	2.18979	-12.5199	6.29e-34	5.4e-33	65.7332
HSD17B13	-2.50947	0.58985	-42.47	4.91e-243	1.96e-239	545.86
IGSF10	-2.50475	1.25251	-28.9583	6.8e-141	1.28e-138	311.214
MLXIPL	-2.50308	1.47658	-24.9368	2.45e-111	1.96e-109	243.317
EDN3	-2.49948	1.04385	-19.8073	5.75e-76	1.77e-74	162.101
RNF150	-2.48807	2.11538	-24.297	9.4e-107	6.77e-105	232.789
CAPN6	-2.48143	2.12521	-13.8063	2.09e-40	2.27e-39	80.5569
AKAP12	-2.48069	3.73406	-20.7545	3.16e-82	1.14e-80	176.472
TSHZ2	-2.48056	2.32198	-25.1848	4.01e-113	3.36e-111	247.421
SYNPO2	-2.48031	3.12514	-20.9147	2.67e-83	9.96e-82	178.933
IRX1	-2.4771	2.64959	-13.9829	2.49e-41	2.77e-40	82.6754
DST	-2.47528	3.8919	-22.7733	5.19e-96	2.67e-94	208.12
KLF4	-2.47243	4.68641	-21.1399	8.17e-85	3.17e-83	182.411
OSR1	-2.46701	1.98745	-17.6811	1.74e-62	3.79e-61	131.166
TMTC1	-2.46677	2.60228	-20.2308	9.52e-79	3.16e-77	168.484
AKR1C3	-2.45714	3.66614	-19.807	5.77e-76	1.78e-74	162.097
ADAMTS1	-2.45172	4.43251	-19.7351	1.7e-75	5.19e-74	161.02
C7	-2.44944	2.72561	-13.369	3.76e-38	3.74e-37	75.3962
SNCG	-2.43837	4.99986	-13.6103	2.18e-39	2.27e-38	78.2288
RBP7	-2.4362	5.19464	-18.7089	6.75e-69	1.73e-67	145.877
CCDC3	-2.43441	3.99348	-23.2799	1.49e-99	8.59e-98	216.254
DES	-2.43334	1.54557	-16.5328	1.41e-55	2.48e-54	115.322
PGM5	-2.4318	2.00231	-24.2204	3.31e-106	2.34e-104	231.534
TACR1	-2.42976	1.47386	-24.1554	9.6e-106	6.67e-104	230.471
ABCA10	-2.42774	0.987279	-36.0867	7.37e-195	7e-192	435.195
MYZAP	-2.42247	1.85142	-27.1954	8.43e-128	1.08e-125	281.135
PFKFB1	-2.42013	1.66134	-25.4065	1e-114	8.95e-113	251.102
ISM1	-2.41976	3.50325	-19.6125	1.07e-74	3.21e-73	159.188
FAXDC2	-2.41571	3.42189	-18.8548	7.99e-70	2.09e-68	148.003
TMEM37	-2.41178	3.91463	-22.5012	4.03e-94	1.96e-92	203.78
PIK3C2G	-2.40759	1.45123	-20.1836	1.95e-78	6.41e-77	167.77
TF	-2.40695	1.15742	-21.7683	4.44e-89	1.93e-87	192.202
SPX	-2.40684	0.620393	-29.6708	3.13e-146	6.86e-144	323.475
AOX1	-2.40377	2.62265	-19.0894	2.54e-71	6.94e-70	151.442
NGFR	-2.39788	3.13202	-15.5658	5.48e-50	8.15e-49	102.508
FGFBP1	-2.39653	1.14631	-16.0911	5.37e-53	8.78e-52	109.406
MYLK	-2.39425	4.02065	-20.429	4.64e-80	1.58e-78	171.496
SLIT3	-2.39356	3.42819	-21.4319	8.66e-87	3.53e-85	186.944
EFEMP1	-2.39125	6.08254	-16.4647	3.55e-55	6.15e-54	114.404
HPSE2	-2.3855	0.778908	-31.4852	6.6e-160	2.05e-157	354.896
CPED1	-2.38451	2.53214	-22.7002	1.67e-95	8.47e-94	206.953
BHMT2	-2.38333	2.25027	-23.1374	1.49e-98	8.38e-97	213.959
ELF5	-2.37858	2.93107	-10.8129	4.32e-26	2.72e-25	47.8262
EGR3	-2.37732	3.7186	-14.7286	2.49e-45	3.17e-44	91.834
SGCG	-2.37646	1.13444	-19.3724	3.84e-73	1.09e-71	155.619
HMGCS2	-2.37474	3.41839	-8.25482	3.9e-16	1.54e-15	25.1574
GSN	-2.37213	7.12863	-27.5317	2.77e-130	3.97e-128	286.84
GABRE	-2.36836	1.63292	-19.2873	1.36e-72	3.82e-71	154.359
TRIM29	-2.36494	3.35692	-12.2238	1.67e-32	1.35e-31	62.4779
C16orf89	-2.36297	3.20183	-11.9015	5.51e-31	4.2e-30	59.0049
ATOH8	-2.36252	1.04075	-34.1453	4.28e-180	2.85e-177	401.276
CSN1S1	-2.35899	0.571044	-18.883	5.28e-70	1.39e-68	148.415
AQP1	-2.35809	6.7491	-21.6849	1.65e-88	7.02e-87	190.895
FOLR1	-2.34818	2.69749	-11.2544	4.96e-28	3.39e-27	52.2558
INMT	-2.34048	2.13489	-22.5036	3.88e-94	1.89e-92	203.818
PIP	-2.3392	7.05742	-6.04878	1.94e-09	5.31e-09	10.0318
CMA1	-2.32707	1.376	-21.3613	2.61e-86	1.05e-84	185.845
PRELP	-2.32629	4.67444	-15.9605	3.05e-52	4.87e-51	107.677
MYBPC1	-2.3227	1.77052	-11.1441	1.53e-27	1.03e-26	51.1352
CLDN19	-2.31961	0.767177	-27.8193	2.05e-132	3.15e-130	291.733
DDR2	-2.31638	4.01979	-21.574	9.37e-88	3.89e-86	189.161
APCDD1	-2.3154	3.60653	-22.5677	1.39e-94	6.86e-93	204.839
NRN1	-2.30876	4.17685	-21.5893	7.37e-88	3.07e-86	189.4
PID1	-2.30851	2.62621	-22.7381	9.13e-96	4.65e-94	207.557
PDE3B	-2.30819	1.58872	-23.3518	4.66e-100	2.76e-98	217.414
ANGPTL4	-2.30487	4.04388	-14.873	4.04e-46	5.27e-45	93.6459
KCNMB1	-2.30369	2.17732	-22.1334	1.39e-91	6.44e-90	197.95
LOXL4	-2.30283	2.51716	-18.4586	2.57e-67	6.28e-66	142.25
COX7A1	-2.30122	5.07829	-19.6985	2.94e-75	8.93e-74	160.473
ACSM5	-2.28604	1.26212	-31.6886	1.9e-161	6.66e-159	358.433
MTURN	-2.28479	4.44022	-24.244	2.24e-106	1.6e-104	231.921
TGFBR2	-2.28372	5.71948	-22.6094	7.16e-95	3.55e-93	205.503
FREM1	-2.28184	1.30786	-26.9929	2.62e-126	3.24e-124	277.708
ARHGAP20	-2.27977	1.30746	-35.2834	9.46e-189	7.25e-186	421.162
COL6A6	-2.27743	1.01674	-29.3816	4.62e-144	9.5e-142	318.492
RDH5	-2.27678	0.841264	-36.3926	3.49e-197	3.86e-194	440.536
RGS2	-2.27532	5.31576	-16.6694	2.2e-56	3.99e-55	117.173
FAT2	-2.27479	1.55165	-18.9192	3.11e-70	8.25e-69	148.944
ACSL1	-2.27474	5.84554	-19.5006	5.68e-74	1.67e-72	157.522
PLXNA4	-2.27168	1.62002	-24.3663	3.01e-107	2.19e-105	233.925
MYEOV	-2.26999	1.70108	-15.5262	9.19e-50	1.36e-48	101.993
ATF3	-2.26733	4.76169	-16.3033	3.13e-54	5.3e-53	112.236
ECM2	-2.26234	3.96408	-19.1803	6.63e-72	1.84e-70	152.779
SYN2	-2.25825	1.23606	-26.5289	6.7e-123	7.3e-121	269.879
SLC22A3	-2.25286	1.45764	-24.3949	1.88e-107	1.39e-105	234.393
DUSP1	-2.25174	7.72576	-16.6847	1.79e-56	3.25e-55	117.38
TNNT3	-2.24536	1.20279	-21.327	4.45e-86	1.78e-84	185.313
FAM189A2	-2.24371	2.32817	-18.3184	1.95e-66	4.67e-65	140.232
LVRN	-2.23821	0.572019	-37.6146	1.83e-206	3.33e-203	461.852
DEPP1	-2.23752	6.23417	-18.867	6.68e-70	1.76e-68	148.181
EGR2	-2.236	4.07729	-17.228	1e-59	2.02e-58	124.837
CLMP	-2.23307	4.34163	-20.1529	3.11e-78	1.01e-76	167.305
SLC16A7	-2.23024	1.51257	-28.2828	7.42e-136	1.25e-133	299.641
FZD4	-2.22707	4.43142	-23.2662	1.86e-99	1.07e-97	216.033
CASQ2	-2.22643	1.59257	-22.9766	1.98e-97	1.07e-95	211.375
DCN	-2.22635	7.07263	-15.1791	8.16e-48	1.14e-46	97.528
SLC27A6	-2.22302	1.65039	-16.8788	1.25e-57	2.36e-56	120.027
MRAS	-2.22026	4.27071	-22.7697	5.5e-96	2.82e-94	208.062
LAMB3	-2.21947	4.92467	-13.3623	4.07e-38	4.03e-37	75.3177
ABCD2	-2.21657	0.938993	-30.497	1.91e-152	4.76e-150	337.752
FDCSP	-2.21382	3.9495	-6.91316	7.61e-12	2.39e-11	15.4454
ZFP36	-2.21073	7.75442	-17.7875	3.86e-63	8.54e-62	132.666
PKP1	-2.2091	3.24628	-11.2857	3.59e-28	2.47e-27	52.5749
CACHD1	-2.208	2.99049	-22.8108	2.84e-96	1.47e-94	208.72
TMOD1	-2.20772	1.43754	-24.7618	4.44e-110	3.46e-108	240.428
SYNE3	-2.20675	1.93547	-27.8463	1.3e-132	2.02e-130	292.193
KLHL31	-2.20461	1.25259	-30.7236	3.74e-154	9.81e-152	341.677
PDZD2	-2.20215	2.58935	-21.9362	3.15e-90	1.41e-88	194.84
LAMA3	-2.20141	3.32039	-15.0308	5.44e-47	7.32e-46	95.6399
SLC34A2	-2.20022	3.03622	-9.61175	3.89e-21	1.98e-20	36.5297
MEDAG	-2.1976	3.4804	-18.1537	2.08e-65	4.9e-64	137.872
SLC13A2	-2.19759	1.80662	-13.905	6.38e-41	7.02e-40	81.7386
EDNRB	-2.19661	2.86224	-22.676	2.47e-95	1.24e-93	206.566
HIF3A	-2.1934	0.605936	-36.8029	2.66e-200	3.54e-197	447.697
FGF1	-2.18978	3.32788	-20.6735	1.1e-81	3.89e-80	175.229
GIPC2	-2.18778	1.39159	-29.6199	7.55e-146	1.64e-143	322.597
ANKRD29	-2.18718	1.77345	-23.6228	5.73e-102	3.55e-100	221.8
SLC6A14	-2.17363	1.77264	-12.2915	7.92e-33	6.52e-32	63.2175
ALDOC	-2.16589	3.62655	-16.7071	1.32e-56	2.41e-55	117.684
MAOB	-2.1652	5.74629	-10.1732	2.16e-23	1.21e-22	41.6704
F3	-2.16412	4.54982	-16.0904	5.41e-53	8.85e-52	109.397
COL14A1	-2.16263	4.77778	-13.3966	2.72e-38	2.71e-37	75.7182
ASPA	-2.16239	0.936865	-36.1905	1.2e-195	1.26e-192	437.007
NR3C2	-2.15995	2.23942	-23.1328	1.6e-98	8.97e-97	213.886
TCEAL5	-2.15923	1.06545	-22.612	6.86e-95	3.42e-93	205.545
ABI3BP	-2.15917	2.85858	-16.8852	1.15e-57	2.17e-56	120.114
ALDH1A2	-2.15578	1.10086	-30.7471	2.48e-154	6.61e-152	342.085
IL6	-2.15479	1.68567	-16.5399	1.28e-55	2.26e-54	115.419
NFIB	-2.1522	4.64442	-16.6639	2.37e-56	4.29e-55	117.098
TCEAL7	-2.15159	2.58977	-22.4904	4.78e-94	2.32e-92	203.608
PER1	-2.14887	4.15825	-20.7722	2.41e-82	8.69e-81	176.742
MAB21L1	-2.14811	1.3391	-27.2853	1.83e-128	2.42e-126	282.659
AVPR2	-2.14774	1.31875	-26.6883	4.53e-124	5.23e-122	272.565
CDKN1C	-2.14282	4.19278	-21.2037	3.03e-85	1.19e-83	183.399
ACADL	-2.14233	0.722168	-27.7139	1.24e-131	1.83e-129	289.939
LTF	-2.13752	6.85524	-6.7045	3.08e-11	9.31e-11	14.077
RSPO3	-2.13535	1.60114	-25.4584	4.22e-115	3.86e-113	251.963
JPH2	-2.13394	1.55369	-21.5948	6.76e-88	2.83e-86	189.487
PLSCR4	-2.133	4.11088	-21.455	6.04e-87	2.48e-85	187.304
PTX3	-2.13086	2.01713	-13.7013	7.36e-40	7.8e-39	79.3067
ANGPT1	-2.12943	1.57506	-24.2463	2.16e-106	1.55e-104	231.958
MET	-2.12686	3.43152	-16.2018	1.22e-53	2.04e-52	110.879
NSG1	-2.12588	1.30654	-21.0458	3.51e-84	1.35e-82	180.956
EBF3	-2.12486	1.74822	-27.3792	3.71e-129	5.07e-127	284.251
PROS1	-2.12327	3.85017	-21.4111	1.2e-86	4.87e-85	186.621
CXCL12	-2.11873	5.96383	-17.9105	6.73e-64	1.51e-62	134.408
FHL5	-2.11752	1.83554	-22.8979	7.02e-97	3.7e-95	210.114
BMX	-2.11448	1.35646	-27.4761	7.14e-130	9.95e-128	285.896
DNASE1L3	-2.11389	1.22628	-25.5973	4.15e-116	3.9e-114	254.277
MYMX	-2.10991	1.35182	-23.3091	9.29e-100	5.45e-98	216.725
JAM2	-2.10833	3.31551	-23.3605	4.04e-100	2.41e-98	217.554
MT1X	-2.10728	3.68636	-17.6208	4.08e-62	8.72e-61	130.319
GSTA1	-2.10313	1.4239	-12.0466	1.15e-31	9.01e-31	60.5597
LHFPL6	-2.103	4.8091	-22.7343	9.7e-96	4.93e-94	207.496
FAM13A	-2.10263	2.54473	-29.3022	1.82e-143	3.63e-141	317.124
TXNIP	-2.09711	9.04904	-21.4519	6.34e-87	2.59e-85	187.255
TMEM220	-2.09594	2.08271	-29.7667	5.96e-147	1.34e-144	325.129
GNG11	-2.09278	4.84565	-24.2114	3.83e-106	2.69e-104	231.388
SLPI	-2.09225	6.62277	-8.57448	2.96e-17	1.25e-16	27.6992
SELP	-2.09159	2.80266	-14.9427	1.67e-46	2.21e-45	94.5253
C2orf88	-2.09042	1.45161	-24.5027	3.19e-108	2.38e-106	236.163
SH3BGRL2	-2.08978	3.8405	-20.4363	4.15e-80	1.42e-78	171.606
FAM89A	-2.08833	2.80415	-20.7786	2.18e-82	7.9e-81	176.841
FABP7	-2.08681	1.68813	-9.47447	1.33e-20	6.61e-20	35.3107
HEPACAM	-2.0846	0.411842	-40.9393	1.42e-231	4.06e-228	519.532
F10	-2.08411	1.81568	-25.1889	3.74e-113	3.15e-111	247.489
RELN	-2.07748	0.856401	-25.6073	3.51e-116	3.32e-114	254.443
SIK2	-2.06747	4.16789	-26.902	1.22e-125	1.47e-123	276.172
CYYR1	-2.06484	4.31601	-21.3297	4.26e-86	1.71e-84	185.354
P2RY12	-2.0626	1.53468	-22.9472	3.18e-97	1.7e-95	210.904
PDGFD	-2.05354	4.21041	-18.7868	2.16e-69	5.61e-68	147.011
PDE1C	-2.05342	0.996625	-26.5823	2.72e-123	3.03e-121	270.778
MAML2	-2.05278	3.53539	-19.7039	2.72e-75	8.27e-74	160.553
KLHL29	-2.05244	1.34461	-28.9976	3.46e-141	6.57e-139	311.888
IL17B	-2.05231	1.28763	-18.5161	1.12e-67	2.76e-66	143.082
RASD1	-2.04794	4.84524	-13.0066	2.53e-36	2.35e-35	71.2136
MUC15	-2.04546	1.79019	-12.4068	2.21e-33	1.86e-32	64.4827
SCN4A	-2.04214	0.935328	-31.4359	1.56e-159	4.7e-157	354.039
EPHB1	-2.03825	1.42641	-21.3561	2.83e-86	1.14e-84	185.764
CORO2B	-2.03624	2.06392	-25.7546	2.99e-117	2.9e-115	256.9
TINAGL1	-2.03563	4.23928	-17.1012	5.82e-59	1.15e-57	123.083
MGLL	-2.03462	4.50595	-18.1177	3.49e-65	8.16e-64	137.357
HRCT1	-2.03425	2.60215	-11.9709	2.61e-31	2.02e-30	59.7464
MMD	-2.03393	4.43408	-20.7798	2.14e-82	7.77e-81	176.859
FGF10	-2.03258	2.26787	-10.911	1.62e-26	1.04e-25	48.7983
RGN	-2.03163	1.50816	-20.0154	2.49e-77	7.9e-76	165.229
PLA2G4A	-2.03019	2.61087	-18.0864	5.46e-65	1.27e-63	136.91
FAM3D	-2.02966	1.08086	-16.484	2.73e-55	4.79e-54	114.663
LDB2	-2.02942	3.22398	-25.756	2.92e-117	2.84e-115	256.923
TWIST2	-2.02801	2.91169	-18.43	3.88e-67	9.45e-66	141.838
ABCA6	-2.02182	1.39047	-26.7513	1.56e-124	1.83e-122	273.628
PTGS2	-2.02096	1.59003	-15.8286	1.74e-51	2.72e-50	105.94
FBLN5	-2.01983	5.01403	-18.3179	1.96e-66	4.7e-65	140.225
SPARCL1	-2.01941	7.90154	-17.4184	7.02e-61	1.46e-59	127.484
S1PR1	-2.01775	3.99023	-20.7039	6.88e-82	2.45e-80	175.694
CD34	-2.01313	4.75021	-24.2235	3.14e-106	2.23e-104	231.585
SERPINB5	-2.01254	3.19668	-9.54791	6.91e-21	3.48e-20	35.9609
CXCL14	-2.01197	7.40091	-8.58631	2.69e-17	1.13e-16	27.7949
NR4A1	-2.01153	4.33843	-13.9542	3.52e-41	3.91e-40	82.33
PLA2G2A	-2.00961	3.03475	-9.18088	1.77e-19	8.34e-19	32.7549
NIPSNAP3B	-2.00492	1.60757	-31.5889	1.08e-160	3.54e-158	356.698
ALX4	-2.00123	1.15165	-19.5827	1.67e-74	4.98e-73	158.744
RCAN1	-1.99705	4.72975	-17.0913	6.68e-59	1.32e-57	122.946
SLC25A27	-1.99646	1.98479	-19.994	3.44e-77	1.09e-75	164.908
HSD11B1	-1.99443	2.55533	-16.3268	2.28e-54	3.88e-53	112.55
SPRY1	-1.99406	5.00389	-18.6052	3.06e-68	7.72e-67	144.372
ITPRIPL1	-1.99185	1.42804	-27.4962	5.07e-130	7.16e-128	286.237
PPP1R1B	-1.99034	4.55712	-8.10486	1.27e-15	4.89e-15	23.9947
DSC3	-1.98899	2.4786	-10.6571	2.02e-25	1.23e-24	46.2988
PDLIM3	-1.97941	3.28494	-18.0456	9.79e-65	2.26e-63	136.328
ADCYAP1R1	-1.97917	1.0938	-28.8001	1.03e-139	1.91e-137	308.498
LGR6	-1.97803	2.20245	-12.2401	1.39e-32	1.13e-31	62.656
AL845331.1	-1.97586	0.456786	-31.1438	2.52e-157	7.16e-155	348.965
EMCN	-1.97485	3.54169	-20.9105	2.85e-83	1.06e-81	178.869
DTX1	-1.97305	2.41329	-21.6788	1.81e-88	7.7e-87	190.8
PPP1R12B	-1.97078	3.26603	-25.6594	1.47e-116	1.4e-114	255.312
LIMS2	-1.96726	3.0504	-24.1334	1.38e-105	9.5e-104	230.112
GGTA1	-1.96264	2.67591	-23.0094	1.17e-97	6.41e-96	211.902
SLC7A3	-1.96227	0.787701	-22.1878	5.89e-92	2.75e-90	198.809
DIPK2B	-1.96057	3.50833	-23.8752	9.39e-104	6.04e-102	225.9
NCALD	-1.95798	3.34963	-16.7833	4.64e-57	8.64e-56	118.722
CAPN11	-1.95665	1.20313	-28.4714	2.93e-137	5.26e-135	302.866
FAM180B	-1.95155	0.681333	-27.6397	4.4e-131	6.45e-129	288.676
TFPI2	-1.95129	2.73854	-9.90906	2.56e-22	1.37e-21	39.221
ANGPTL8	-1.94526	0.655944	-27.2869	1.78e-128	2.37e-126	282.686
PRKAR2B	-1.94017	5.30801	-15.0089	7.19e-47	9.64e-46	95.3629
VWF	-1.93998	5.84258	-19.23	3.18e-72	8.88e-71	153.512
MSRB3	-1.93848	4.18232	-17.9679	2.97e-64	6.78e-63	135.223
IRX6	-1.93524	1.27672	-18.6308	2.11e-68	5.34e-67	144.742
CRHBP	-1.93485	0.84963	-33.3301	6.73e-174	3.73e-171	387.04
GPRASP1	-1.93459	2.16011	-23.1535	1.15e-98	6.5e-97	214.218
PTGIS	-1.93322	3.79478	-15.3244	1.26e-48	1.8e-47	99.3892
SMIM10L2A	-1.93006	1.58341	-20.7744	2.32e-82	8.4e-81	176.777
BOC	-1.92827	2.90777	-17.2964	3.86e-60	7.86e-59	125.786
TMEM255A	-1.92585	1.77851	-23.2846	1.38e-99	8e-98	216.33
PRRT4	-1.92314	0.823276	-25.3304	3.56e-114	3.12e-112	249.837
PLPP3	-1.9228	5.01389	-24.0584	4.7e-105	3.19e-103	228.886
CADM3	-1.91861	1.1999	-19.5813	1.7e-74	5.08e-73	158.723
MRGPRF	-1.9172	2.28438	-20.3187	2.5e-79	8.4e-78	169.818
APCDD1L	-1.91676	1.85565	-15.1892	7.18e-48	1e-46	97.6564
SEMA3D	-1.91425	1.48853	-20.3453	1.67e-79	5.62e-78	170.222
KL	-1.91226	1.25356	-27.3257	9.22e-129	1.23e-126	283.343
MTARC1	-1.9087	2.40165	-22.0299	7.17e-91	3.26e-89	196.316
GRIA4	-1.90811	0.561227	-27.8496	1.22e-132	1.92e-130	292.249
CAVIN1	-1.90332	7.93847	-19.9848	3.96e-77	1.25e-75	164.768
NDN	-1.90064	4.58454	-18.6392	1.86e-68	4.73e-67	144.865
PEAR1	-1.89518	2.51329	-22.6702	2.7e-95	1.36e-93	206.473
TMEM88	-1.88952	2.8331	-21.3161	5.27e-86	2.09e-84	185.144
TFPI	-1.88385	2.59781	-19.4188	1.92e-73	5.55e-72	156.307
FAM110D	-1.87978	1.99492	-21.7957	2.88e-89	1.26e-87	192.632
LTBP4	-1.87926	4.42424	-20.4125	5.97e-80	2.03e-78	171.244
MMRN2	-1.87793	4.5882	-20.69	8.52e-82	3.03e-80	175.482
DENND2A	-1.87789	2.06602	-25.2827	7.87e-114	6.83e-112	249.044
TMEM47	-1.87471	4.42594	-15.9003	6.77e-52	1.07e-50	106.883
KCNJ16	-1.87186	0.485902	-25.5589	7.89e-116	7.35e-114	253.636
RBMS3	-1.87115	1.91865	-24.9563	1.78e-111	1.43e-109	243.639
AADAC	-1.86805	0.581229	-20.4727	2.38e-80	8.17e-79	172.162
SCGB1D2	-1.86804	6.43223	-4.64658	3.74e-06	8.17e-06	2.70959
CCDC8	-1.86653	3.81361	-14.0553	1.03e-41	1.17e-40	83.5501
PYGM	-1.86615	0.915184	-29.891	6.95e-148	1.58e-145	327.274
EPAS1	-1.86585	6.19665	-20.7445	3.68e-82	1.32e-80	176.318
GYPC	-1.86556	4.24998	-21.6855	1.63e-88	6.96e-87	190.905
TACC1	-1.86274	4.5299	-17.2026	1.43e-59	2.86e-58	124.485
CRIM1	-1.8606	5.74093	-17.2624	6.2e-60	1.26e-58	125.313
CD209	-1.86058	1.48748	-20.5744	5.02e-81	1.74e-79	173.714
PTGFR	-1.86016	1.2694	-19.5797	1.74e-74	5.2e-73	158.699
CLIP4	-1.85863	2.92608	-17.6227	3.97e-62	8.51e-61	130.344
TESC	-1.85708	2.11409	-17.8396	1.84e-63	4.1e-62	133.404
ALDH2	-1.85676	4.71835	-16.907	8.49e-58	1.61e-56	120.413
DSG3	-1.85662	2.26676	-9.26162	8.75e-20	4.2e-19	33.4508
SOX17	-1.85632	2.52006	-21.0632	2.69e-84	1.03e-82	181.224
MYCT1	-1.85509	3.52285	-21.8397	1.44e-89	6.37e-88	193.322
ANXA3	-1.85481	3.85768	-12.6456	1.54e-34	1.35e-33	67.1333
RNASE7	-1.85481	0.831631	-22.9862	1.7e-97	9.22e-96	211.53
SEMA6D	-1.85322	1.9949	-17.0984	6.05e-59	1.19e-57	123.044
PRG4	-1.85215	1.67971	-13.134	5.82e-37	5.52e-36	72.6735
WASF3	-1.8517	2.10586	-21.6517	2.77e-88	1.17e-86	190.376
BRINP1	-1.84887	1.34049	-14.9831	9.99e-47	1.33e-45	95.0359
LGI4	-1.84617	1.66436	-26.763	1.28e-124	1.51e-122	273.825
BMP2	-1.84513	1.52642	-20.2483	7.3e-79	2.44e-77	168.749
SH3D19	-1.84496	4.83938	-21.6913	1.49e-88	6.37e-87	190.996
PAK3	-1.84381	0.959912	-25.9642	8.94e-119	8.87e-117	260.402
PALM2AKAP2	-1.84264	3.98059	-22.0906	2.75e-91	1.26e-89	197.273
MRC1	-1.84161	2.80798	-14.3331	3.43e-43	4.08e-42	86.9347
ANGPTL2	-1.84065	5.96186	-16.55	1.12e-55	1.97e-54	115.554
TUBB2B	-1.84035	2.51977	-12.5764	3.34e-34	2.9e-33	66.3611
GPM6B	-1.83827	3.13887	-16.0782	6.37e-53	1.04e-51	109.235
METTL7A	-1.83611	5.93687	-22.0542	4.88e-91	2.23e-89	196.699
MCAM	-1.83482	5.71931	-21.1003	1.51e-84	5.82e-83	181.798
ADCY5	-1.8344	2.45874	-12.289	8.14e-33	6.7e-32	63.1901
C4BPA	-1.83425	0.852274	-16.9144	7.67e-58	1.46e-56	120.515
PREX2	-1.83407	1.86291	-22.0556	4.77e-91	2.18e-89	196.722
BMP6	-1.83381	2.07229	-19.41	2.19e-73	6.3e-72	156.176
CTSG	-1.83332	2.06383	-13.205	2.55e-37	2.46e-36	73.4927
PROM1	-1.83297	3.38956	-7.9193	5.32e-15	1.99e-14	22.5825
FAM126A	-1.83084	2.38354	-21.8268	1.77e-89	7.75e-88	193.12
WDR86	-1.83034	1.66697	-20.1647	2.59e-78	8.47e-77	167.484
EMP1	-1.82561	6.23505	-18.0974	4.66e-65	1.09e-63	137.067
LRRN3	-1.82484	1.39531	-18.9008	4.07e-70	1.08e-68	148.675
HS3ST4	-1.82411	0.497246	-24.0783	3.39e-105	2.31e-103	229.212
KANK1	-1.82337	3.69752	-20.89	3.91e-83	1.45e-81	178.553
PRIMA1	-1.82304	1.9492	-17.4898	2.58e-61	5.43e-60	128.482
ACTA2	-1.82079	7.09651	-15.3024	1.67e-48	2.38e-47	99.1056
TNS4	-1.81913	3.86485	-10.0282	8.44e-23	4.6e-22	40.3194
SCN2B	-1.81773	0.773418	-27.4035	2.45e-129	3.4e-127	284.664
PRRG3	-1.81671	0.693854	-31.5096	4.31e-160	1.37e-157	355.319
GIMAP8	-1.81666	3.56905	-21.3183	5.09e-86	2.03e-84	185.178
CELF2	-1.8149	3.36535	-18.5952	3.53e-68	8.91e-67	144.227
CCN1	-1.81325	7.17903	-13.9998	2.03e-41	2.26e-40	82.8795
ABCB1	-1.81189	1.80946	-20.5464	7.7e-81	2.67e-79	173.286
NMUR1	-1.80997	0.796325	-29.3976	3.5e-144	7.28e-142	318.768
CKMT2	-1.80894	1.5894	-23.2657	1.87e-99	1.07e-97	216.026
LAMA2	-1.80758	3.24135	-14.3982	1.54e-43	1.84e-42	87.7348
TMEM178A	-1.80405	1.74401	-20.2074	1.36e-78	4.49e-77	168.131
DOCK11	-1.8003	3.40982	-18.1708	1.63e-65	3.84e-64	138.116
PCDH18	-1.7979	3.58495	-16.9838	2.95e-58	5.7e-57	121.467
SPTBN1	-1.79606	5.84531	-23.2388	2.9e-99	1.65e-97	215.591
STEAP4	-1.79565	3.2482	-10.6776	1.65e-25	1.01e-24	46.4986
KRT6B	-1.79334	3.70219	-7.00577	4.04e-12	1.29e-11	16.0651
VSIG2	-1.79266	2.55597	-10.2206	1.37e-23	7.77e-23	42.1162
SHE	-1.79134	2.01219	-24.1738	7.1e-106	4.95e-104	230.773
WNT11	-1.79031	2.29686	-12.4909	8.69e-34	7.43e-33	65.4123
PLAGL1	-1.78983	2.53196	-18.6816	1e-68	2.56e-67	145.481
EHD2	-1.78965	6.44872	-18.5515	6.67e-68	1.66e-66	143.594
MOCS1	-1.78673	3.49652	-22.7472	7.89e-96	4.03e-94	207.702
PPP1R16B	-1.78616	2.64978	-16.7003	1.44e-56	2.64e-55	117.593
GNAI1	-1.7856	1.59813	-26.6489	8.82e-124	1e-121	271.901
RHOU	-1.78548	4.3121	-15.789	2.94e-51	4.54e-50	105.42
SGK2	-1.7812	0.934793	-27.3499	6.11e-129	8.29e-127	283.753
ALPL	-1.78094	4.15292	-14.0729	8.33e-42	9.43e-41	83.7631
PLPP1	-1.78013	5.34675	-22.0582	4.59e-91	2.1e-89	196.762
NRG2	-1.77861	0.921904	-22.2136	3.91e-92	1.83e-90	199.218
CRYBG3	-1.77281	2.34087	-17.1823	1.89e-59	3.78e-58	124.203
ALDH1A3	-1.77217	2.64771	-15.9032	6.5e-52	1.03e-50	106.922
ADGRF5	-1.77173	4.30406	-20.123	4.89e-78	1.58e-76	166.853
CCL13	-1.77092	2.13395	-12.1201	5.18e-32	4.11e-31	61.3533
PHYHIP	-1.76991	1.2344	-24.2534	1.93e-106	1.38e-104	232.074
ALKAL2	-1.76452	0.822606	-16.4494	4.36e-55	7.56e-54	114.197
KCNB1	-1.76443	0.70952	-26.5531	4.45e-123	4.9e-121	270.287
MARCO	-1.76337	2.17513	-10.1351	3.09e-23	1.72e-22	41.3134
ANPEP	-1.76319	5.14283	-10.1351	3.09e-23	1.72e-22	41.3136
ANK2	-1.7598	1.75844	-21.6284	3.99e-88	1.68e-86	190.011
ADM	-1.75883	3.74955	-13.0319	1.89e-36	1.77e-35	71.5021
RASSF9	-1.75717	1.56389	-21.7656	4.63e-89	2.01e-87	192.159
PTH1R	-1.75657	1.69885	-20.182	2e-78	6.56e-77	167.746
FGF7	-1.75589	2.44405	-16.6638	2.38e-56	4.3e-55	117.096
TSLP	-1.74894	0.564301	-39.0246	3.84e-217	8.51e-214	486.384
FAM162B	-1.74876	1.6914	-24.5575	1.29e-108	9.81e-107	237.064
SLC28A3	-1.74768	1.9874	-11.1941	9.2e-28	6.22e-27	51.6423
ARHGAP36	-1.74746	0.860737	-11.4139	9.53e-29	6.67e-28	53.8913
CAT	-1.74506	6.44385	-23.1397	1.43e-98	8.1e-97	213.996
MEST	-1.74493	4.65563	-14.9144	2.39e-46	3.15e-45	94.1674
SELENOP	-1.74446	4.77582	-14.5633	1.98e-44	2.43e-43	89.7752
GNAL	-1.74345	1.49193	-25.446	5.18e-115	4.7e-113	251.758
EDN1	-1.74301	4.02372	-13.1921	2.97e-37	2.85e-36	73.3435
WLS	-1.74222	4.97464	-13.2466	1.57e-37	1.53e-36	73.9739
LAMC2	-1.73944	4.53618	-9.73081	1.32e-21	6.84e-21	37.5991
FOXO1	-1.73782	3.85083	-21.7473	6.17e-89	2.66e-87	191.873
TBX15	-1.73692	2.63823	-19.3757	3.65e-73	1.04e-71	155.667
SLC29A4	-1.73594	2.26502	-16.7258	1.02e-56	1.87e-55	117.939
CCDC80	-1.73468	5.55898	-12.4757	1.03e-33	8.75e-33	65.244
OVCH2	-1.73353	0.612956	-24.5895	7.64e-109	5.84e-107	237.589
CRTAC1	-1.73235	1.38917	-15.0026	7.8e-47	1.05e-45	95.2821
NMNAT2	-1.73095	1.247	-17.0104	2.04e-58	3.96e-57	121.833
PTPRZ1	-1.72876	0.927938	-15.3914	5.29e-49	7.63e-48	100.251
KLK6	-1.72646	1.8329	-8.92507	1.59e-18	7.14e-18	30.5851
NOVA1	-1.72614	2.26971	-10.5886	3.95e-25	2.39e-24	45.6326
HOXA9	-1.72598	1.5107	-16.2964	3.43e-54	5.8e-53	112.144
IRS2	-1.72023	3.81765	-14.6649	5.55e-45	6.95e-44	91.0384
FERMT2	-1.71545	4.42459	-19.4726	8.63e-74	2.52e-72	157.106
TEK	-1.71533	3.30112	-17.9124	6.55e-64	1.48e-62	134.434
CSRNP1	-1.71086	5.41238	-19.0254	6.52e-71	1.76e-69	150.5
CFL2	-1.71052	3.73511	-24.8906	5.28e-111	4.19e-109	242.552
NR3C1	-1.70978	4.50431	-19.4445	1.31e-73	3.81e-72	156.688
PTPN14	-1.70819	3.51289	-18.1646	1.78e-65	4.19e-64	138.027
SSPN	-1.70607	3.75439	-18.354	1.17e-66	2.82e-65	140.743
CLCA4	-1.70566	0.473695	-28.5429	8.58e-138	1.56e-135	304.09
TNFRSF10D	-1.70467	2.02064	-19.0543	4.26e-71	1.16e-69	150.925
XPNPEP2	-1.70328	1.02002	-22.0033	1.09e-90	4.93e-89	195.898
DUSP6	-1.70323	5.51315	-16.5057	2.04e-55	3.58e-54	114.956
PKDCC	-1.70315	2.91325	-15.504	1.23e-49	1.8e-48	101.706
ABLIM3	-1.70289	3.80108	-12.2871	8.31e-33	6.84e-32	63.1695
PELI2	-1.7023	2.43287	-19.2049	4.6e-72	1.28e-70	153.142
DLK1	-1.70192	0.653273	-11.6034	1.31e-29	9.49e-29	55.8583
KCTD12	-1.70144	5.75528	-17.8599	1.38e-63	3.09e-62	133.691
FOLR2	-1.69982	4.28247	-13.3283	6.06e-38	5.97e-37	74.9221
RND3	-1.69521	5.30552	-15.0769	3.02e-47	4.11e-46	96.2256
DACT2	-1.69213	0.549432	-28.3853	1.28e-136	2.22e-134	301.392
TMEM273	-1.69185	2.70031	-20.0204	2.31e-77	7.33e-76	165.306
ROBO4	-1.69018	3.30599	-22.6099	7.1e-95	3.53e-93	205.511
ADGRD2	-1.68947	0.372793	-23.9161	4.82e-104	3.14e-102	226.566
MID1	-1.6889	2.31931	-15.1625	1.01e-47	1.4e-46	97.3154
HOXA6	-1.68858	0.903471	-23.6216	5.84e-102	3.61e-100	221.78
TCN1	-1.6884	2.86345	-6.69659	3.24e-11	9.8e-11	14.0258
RECK	-1.68781	3.39341	-18.0301	1.22e-64	2.82e-63	136.107
PFKFB3	-1.68748	5.99131	-14.8408	6.07e-46	7.87e-45	93.2405
CREB5	-1.68499	1.5844	-22.2476	2.28e-92	1.08e-90	199.756
KLF9	-1.68272	5.08605	-19.0275	6.32e-71	1.71e-69	150.531
EGFLAM	-1.68101	2.7582	-21.9017	5.43e-90	2.42e-88	194.298
EPDR1	-1.68054	3.78176	-15.9767	2.46e-52	3.94e-51	107.892
ARHGAP40	-1.6781	2.36543	-7.92836	4.97e-15	1.86e-14	22.6509
NMT2	-1.67678	3.18283	-22.9883	1.64e-97	8.95e-96	211.564
LILRB5	-1.67553	1.35534	-20.2562	6.46e-79	2.17e-77	168.87
NAP1L2	-1.6744	1.93794	-15.3271	1.22e-48	1.74e-47	99.4237
APOLD1	-1.67176	3.97329	-16.1451	2.61e-53	4.32e-52	110.124
ARHGEF15	-1.67096	3.25923	-20.2386	8.45e-79	2.81e-77	168.602
VGLL1	-1.6702	1.97634	-7.63371	4.57e-14	1.62e-13	20.467
CRISPLD1	-1.66742	3.61777	-9.30348	6.06e-20	2.94e-19	33.8137
VSIR	-1.66724	4.33294	-19.1491	1.05e-71	2.9e-70	152.32
NMB	-1.66544	3.98712	-15.7218	7.11e-51	1.09e-49	104.541
SLC5A1	-1.66347	2.42689	-9.17423	1.87e-19	8.83e-19	32.6978
LRIG3	-1.66336	3.53826	-16.4464	4.54e-55	7.86e-54	114.157
ADRA2A	-1.66281	4.01938	-11.8827	6.74e-31	5.11e-30	58.8045
HOXA7	-1.6626	0.965189	-21.8817	7.44e-90	3.3e-88	193.983
CLIC5	-1.65903	1.63639	-21.7997	2.71e-89	1.18e-87	192.696
MICU3	-1.65442	1.30963	-25.1941	3.44e-113	2.9e-111	247.574
RHOJ	-1.65278	3.61851	-19.4798	7.75e-74	2.27e-72	157.213
PLEKHH2	-1.65235	1.93048	-17.6514	2.65e-62	5.72e-61	130.749
PTCHD1	-1.65122	0.773318	-17.3679	1.42e-60	2.93e-59	126.78
SOX7	-1.65103	2.4123	-20.6563	1.43e-81	5.03e-80	174.966
PENK	-1.64869	0.596034	-19.7092	2.51e-75	7.65e-74	160.632
ANKRD53	-1.64836	1.10108	-30.4534	4.08e-152	1e-149	336.996
IL34	-1.6483	3.33123	-11.8453	1.01e-30	7.59e-30	58.4063
PGAP4	-1.6483	1.37154	-27.1714	1.27e-127	1.61e-125	280.728
SOCS2	-1.64761	3.03851	-13.1004	8.59e-37	8.09e-36	72.2871
ABCC9	-1.64673	2.12389	-19.242	2.66e-72	7.44e-71	153.69
CYP26B1	-1.64651	2.10574	-15.9685	2.74e-52	4.39e-51	107.783
GNG2	-1.64595	3.19464	-19.2451	2.54e-72	7.11e-71	153.736
BMP5	-1.64486	0.834673	-15.4873	1.52e-49	2.23e-48	101.49
RGMA	-1.64037	2.06955	-14.0946	6.39e-42	7.27e-41	84.0261
DLC1	-1.64026	3.62857	-17.3248	2.6e-60	5.31e-59	126.181
P3H2	-1.63958	2.48138	-16.5517	1.09e-55	1.93e-54	115.578
PDGFRA	-1.63883	3.93984	-14.2049	1.66e-42	1.92e-41	85.3668
PTPRB	-1.63784	2.70002	-18.6987	7.83e-69	2e-67	145.728
ADCY4	-1.6341	2.37021	-20.6431	1.75e-81	6.15e-80	174.764
EPB41L2	-1.63392	4.48005	-17.4187	6.99e-61	1.45e-59	127.488
NKAPL	-1.6318	0.870509	-36.1274	3.62e-195	3.61e-192	435.905
CYRIA	-1.6309	3.15372	-19.9415	7.61e-77	2.38e-75	164.116
CHST9	-1.63055	0.78904	-20.4281	4.7e-80	1.6e-78	171.482
FMOD	-1.63049	6.82269	-11.0041	6.35e-27	4.15e-26	49.7263
MMP28	-1.6302	2.50951	-16.9808	3.08e-58	5.93e-57	121.425
AMOTL1	-1.62994	3.89204	-15.7901	2.9e-51	4.48e-50	105.435
GAS1	-1.62769	4.76979	-13.1018	8.45e-37	7.96e-36	72.3033
C6	-1.62549	1.02943	-15.3499	9.06e-49	1.3e-47	99.7163
AASS	-1.62309	2.74103	-18.8329	1.1e-69	2.86e-68	147.684
MGAM2	-1.62096	0.735914	-15.4831	1.61e-49	2.35e-48	101.435
CDC14B	-1.62034	2.38467	-21.9942	1.26e-90	5.68e-89	195.754
C1QTNF7	-1.62019	1.25226	-17.2618	6.25e-60	1.27e-58	125.306
PTGER3	-1.61911	3.30352	-10.3433	4.26e-24	2.46e-23	43.2772
MAP7D3	-1.61666	2.43989	-19.9972	3.28e-77	1.04e-75	164.955
AGTR1	-1.61347	2.86731	-7.40279	2.47e-13	8.44e-13	18.808
GIMAP7	-1.61125	4.90697	-14.7409	2.14e-45	2.73e-44	91.9882
CCN3	-1.61097	3.21808	-13.7479	4.22e-40	4.5e-39	79.8608
TAGLN	-1.60902	6.72034	-13.6493	1.37e-39	1.43e-38	78.6898
GPR34	-1.6062	3.77768	-15.1894	7.15e-48	1e-46	97.6595
MOB3B	-1.60515	2.64994	-16.3205	2.48e-54	4.21e-53	112.467
ARL4A	-1.60377	4.17483	-17.9524	3.7e-64	8.42e-63	135.002
CYP39A1	-1.60271	1.94543	-13.421	2.04e-38	2.04e-37	76.0038
TRABD2B	-1.59644	1.57536	-16.4747	3.1e-55	5.4e-54	114.538
FAM149A	-1.5953	1.62533	-22.9423	3.44e-97	1.83e-95	210.825
KCTD14	-1.59467	1.28843	-16.0347	1.14e-52	1.84e-51	108.659
CCL14	-1.59062	0.494629	-33.8316	1.04e-177	6.28e-175	395.796
PIK3R1	-1.59061	5.45634	-15.187	7.38e-48	1.03e-46	97.6286
PRNP	-1.58872	6.7077	-16.0442	1e-52	1.63e-51	108.785
CBX7	-1.58728	3.67104	-18.74	4.28e-69	1.1e-67	146.33
ARID5B	-1.58399	4.93483	-17.3967	9.5e-61	1.97e-59	127.182
EBF2	-1.58329	1.54401	-21.94	2.97e-90	1.33e-88	194.899
AHNAK	-1.58248	7.96984	-15.1838	7.7e-48	1.07e-46	97.5868
STARD9	-1.58246	1.37546	-27.1574	1.61e-127	2.03e-125	280.491
NTN4	-1.58189	5.9766	-8.68248	1.22e-17	5.22e-17	28.5773
PROX1	-1.58081	0.976457	-20.1699	2.4e-78	7.85e-77	167.563
TNS2	-1.58049	5.08257	-18.5349	8.49e-68	2.11e-66	143.353
ERG	-1.57738	3.00619	-19.9218	1.02e-76	3.19e-75	163.821
SPAAR	-1.5756	1.26114	-19.0142	7.69e-71	2.07e-69	150.336
GIMAP6	-1.5756	4.22106	-17.0275	1.61e-58	3.14e-57	122.068
FCER1A	-1.57476	2.75372	-11.0179	5.52e-27	3.62e-26	49.8651
C1orf115	-1.57305	5.6129	-12.264	1.07e-32	8.77e-32	62.9171
C8orf88	-1.57282	1.16924	-24.5276	2.12e-108	1.59e-106	236.572
CLCA2	-1.56991	2.12247	-7.19543	1.08e-12	3.57e-12	17.3582
CYBRD1	-1.56981	7.23668	-11.0118	5.88e-27	3.84e-26	49.8036
ADAMTSL4	-1.56974	2.31092	-17.2096	1.29e-59	2.6e-58	124.581
FLNC	-1.56725	2.38127	-14.9337	1.87e-46	2.48e-45	94.4116
MYL9	-1.56676	8.02389	-15.0668	3.44e-47	4.66e-46	96.0974
AMIGO2	-1.56674	4.88225	-10.1707	2.21e-23	1.24e-22	41.6469
ZCCHC24	-1.56493	4.54659	-15.0726	3.19e-47	4.34e-46	96.1705
LARP6	-1.56462	2.76839	-18.5135	1.16e-67	2.86e-66	143.044
SEMA6A	-1.56437	2.63162	-14.7736	1.42e-45	1.82e-44	92.3973
PECAM1	-1.56381	6.21176	-18.1013	4.41e-65	1.03e-63	137.123
CHST3	-1.56378	3.63255	-14.2097	1.57e-42	1.82e-41	85.4254
TTYH1	-1.56373	1.38637	-10.7518	7.92e-26	4.94e-25	47.225
CACNA2D1	-1.56331	2.45023	-16.3459	1.76e-54	3e-53	112.806
ADGRL4	-1.56255	4.18235	-17.7801	4.29e-63	9.47e-62	132.563
IL17RD	-1.56159	3.48751	-13.8392	1.41e-40	1.54e-39	80.9502
THRB	-1.56154	3.17456	-15.8646	1.08e-51	1.7e-50	106.414
ANKRD35	-1.55956	1.9604	-15.6753	1.31e-50	1.98e-49	103.933
PLP1	-1.55763	0.907403	-15.2675	2.62e-48	3.71e-47	98.6588
GPLD1	-1.55747	1.03819	-24.672	1.96e-109	1.51e-107	238.948
ADD3	-1.55593	4.96928	-14.9266	2.05e-46	2.7e-45	94.3214
NRG1	-1.55467	0.911781	-19.6985	2.94e-75	8.93e-74	160.473
COL4A6	-1.55463	1.42627	-13.0596	1.37e-36	1.29e-35	71.8195
ANTXR2	-1.55435	3.79904	-18.797	1.86e-69	4.83e-68	147.16
NDNF	-1.55306	1.81635	-13.5347	5.34e-39	5.46e-38	77.3373
RGCC	-1.55143	6.01589	-19.4887	6.79e-74	1.99e-72	157.345
CDH5	-1.55125	4.71145	-17.754	6.21e-63	1.37e-61	132.193
LGR4	-1.55094	3.98477	-13.0992	8.71e-37	8.2e-36	72.2734
NPR3	-1.55011	2.15157	-11.7857	1.9e-30	1.42e-29	57.7749
GLDN	-1.54946	1.2551	-17.7685	5.05e-63	1.11e-61	132.399
CPM	-1.54925	3.7633	-15.2958	1.82e-48	2.58e-47	99.0218
RAPGEF3	-1.54835	2.31256	-18.576	4.67e-68	1.17e-66	143.948
SMOC1	-1.54612	1.93973	-9.74645	1.14e-21	5.94e-21	37.7404
SYNPO	-1.54558	4.79668	-17.6402	3.1e-62	6.67e-61	130.591
LRP1	-1.54295	5.94163	-14.2119	1.52e-42	1.77e-41	85.452
ABLIM1	-1.54288	5.38165	-17.1944	1.6e-59	3.2e-58	124.372
FAM13C	-1.54197	1.09348	-26.8645	2.3e-125	2.75e-123	275.539
NATD1	-1.54166	3.77157	-19.5337	3.47e-74	1.03e-72	158.015
EEPD1	-1.54076	3.20048	-22.0175	8.72e-91	3.95e-89	196.121
GPRC5B	-1.54036	4.08016	-15.1328	1.48e-47	2.04e-46	96.9367
GPR146	-1.53621	0.962581	-32.1636	4.8e-165	1.84e-162	366.7
CPXM2	-1.53583	4.26521	-12.7944	2.86e-35	2.57e-34	68.8041
VGLL3	-1.53543	2.27895	-15.8013	2.5e-51	3.87e-50	105.582
RIC3	-1.53469	1.26215	-14.7001	3.57e-45	4.5e-44	91.477
ROPN1B	-1.53261	1.17964	-10.565	4.97e-25	2.99e-24	45.4042
VLDLR	-1.5319	2.51853	-16.2124	1.06e-53	1.77e-52	111.02
DOC2B	-1.53107	2.65205	-12.8153	2.25e-35	2.03e-34	69.0398
AQP5	-1.53054	2.30833	-6.6619	4.07e-11	1.22e-10	13.8023
RGL1	-1.52972	4.08605	-18.2591	4.57e-66	1.09e-64	139.381
TM4SF18	-1.52887	3.95573	-14.0395	1.25e-41	1.41e-40	83.3594
JUN	-1.52722	7.50236	-14.3872	1.76e-43	2.1e-42	87.5992
LHX6	-1.52701	2.1097	-18.0949	4.83e-65	1.12e-63	137.032
TLN2	-1.52603	3.10477	-19.621	9.41e-75	2.83e-73	159.315
IGF1	-1.5258	1.02834	-22.3625	3.67e-93	1.75e-91	201.577
TENM2	-1.52514	1.31016	-15.1164	1.83e-47	2.51e-46	96.7273
GREM2	-1.52408	1.17256	-17.2377	8.75e-60	1.77e-58	124.971
KLF2	-1.52246	5.08313	-14.2961	5.42e-43	6.39e-42	86.4809
MFGE8	-1.52231	5.99009	-12.4122	2.08e-33	1.75e-32	64.5428
UTRN	-1.52121	4.76054	-15.8188	1.98e-51	3.09e-50	105.812
HYAL1	-1.52114	1.85289	-19.009	8.29e-71	2.23e-69	150.261
GPBAR1	-1.5199	0.965591	-26.9618	4.44e-126	5.39e-124	277.181
MGP	-1.51943	9.72664	-7.71578	2.48e-14	8.93e-14	21.0678
ATP13A5	-1.51887	1.16516	-12.0835	7.71e-32	6.07e-31	60.9576
F8	-1.51847	2.8292	-20.9702	1.13e-83	4.26e-82	179.788
ARHGEF6	-1.51806	5.12515	-14.1855	2.11e-42	2.43e-41	85.1303
HOXA3	-1.51771	1.3018	-20.1336	4.16e-78	1.35e-76	167.014
CCN5	-1.51733	3.71535	-9.57897	5.22e-21	2.65e-20	36.2373
TRMT9B	-1.51439	1.18147	-18.7117	6.48e-69	1.66e-67	145.917
CSN3	-1.51385	0.657832	-8.70254	1.03e-17	4.43e-17	28.7415
AIF1L	-1.50919	4.78979	-10.8733	2.36e-26	1.51e-25	48.4233
SLC17A7	-1.50903	0.653483	-35.1357	1.26e-187	9.28e-185	418.581
MFAP5	-1.50731	5.07279	-10.1038	4.15e-23	2.29e-22	41.0218
NPR2	-1.50636	2.83687	-18.1116	3.81e-65	8.89e-64	137.27
PCDHGB7	-1.50628	1.77132	-19.2459	2.51e-72	7.04e-71	153.747
NCMAP	-1.50591	1.59285	-11.1555	1.37e-27	9.16e-27	51.2505
CNRIP1	-1.50577	3.20838	-19.2158	3.91e-72	1.09e-70	153.304
NTF4	-1.50494	0.808485	-19.9196	1.06e-76	3.29e-75	163.788
SCGB2A2	-1.50405	6.93829	-3.47626	0.000526256	0.000955861	-1.97758
LRRC2	-1.504	0.610149	-34.3827	6.71e-182	4.61e-179	405.423
AMOTL2	-1.5028	5.03209	-17.4187	6.98e-61	1.45e-59	127.489
DMGDH	-1.50229	1.00765	-27.1475	1.9e-127	2.38e-125	280.324
KY	-1.50227	0.427122	-31.4431	1.37e-159	4.21e-157	354.164
HOXA2	-1.50181	0.853186	-23.2831	1.41e-99	8.17e-98	216.306
DAAM2	-1.50114	2.24938	-18.4637	2.38e-67	5.84e-66	142.325
NR4A3	-1.50035	1.88096	-12.9427	5.26e-36	4.83e-35	70.485
LDHD	-1.50003	3.13015	-12.413	2.07e-33	1.74e-32	64.5511
ZFP36L2	-1.49687	6.49699	-13.2125	2.34e-37	2.26e-36	73.5787
SEMA5A	-1.49543	3.39086	-13.0661	1.28e-36	1.2e-35	71.8935
PTGER4	-1.49518	3.30186	-15.9884	2.1e-52	3.38e-51	108.046
SLC35F3	-1.49446	1.45494	-12.5126	6.82e-34	5.85e-33	65.6525
PAK5	-1.49405	0.475007	-27.538	2.49e-130	3.59e-128	286.948
CEBPA	-1.4934	3.43758	-15.7359	5.91e-51	9.07e-50	104.725
NEXN	-1.49271	3.25994	-16.2986	3.33e-54	5.64e-53	112.173
ROBO3	-1.49205	1.55932	-21.0052	6.59e-84	2.5e-82	180.329
ADRA1A	-1.48946	0.320237	-35.5756	5.67e-191	4.71e-188	426.267
MGAT3	-1.48918	1.91656	-14.7693	1.5e-45	1.92e-44	92.3429
RASIP1	-1.48881	3.40143	-16.9269	6.46e-58	1.23e-56	120.686
PNPLA2	-1.48753	6.26755	-17.4449	4.84e-61	1.01e-59	127.854
ACKR3	-1.48727	5.43825	-13.1407	5.39e-37	5.13e-36	72.7506
SLC35G2	-1.48665	1.82094	-22.9249	4.55e-97	2.41e-95	210.547
CD302	-1.48654	2.14372	-17.3764	1.26e-60	2.61e-59	126.899
IFFO2	-1.48621	4.14103	-15.1296	1.54e-47	2.13e-46	96.8954
FNDC4	-1.48536	3.51051	-14.803	9.78e-46	1.26e-44	92.7662
DPYSL2	-1.48488	5.39919	-17.7946	3.49e-63	7.75e-62	132.767
ACO1	-1.48405	4.61047	-20.4654	2.66e-80	9.12e-79	172.05
FOXN3	-1.48271	3.92544	-18.8775	5.73e-70	1.51e-68	148.335
PKD2	-1.47795	4.19459	-17.1444	3.2e-59	6.36e-58	123.68
TPPP	-1.47726	2.37599	-13.2007	2.68e-37	2.58e-36	73.4433
GPX2	-1.47724	2.01442	-9.66997	2.29e-21	1.18e-20	37.0512
BHLHE41	-1.47591	5.08476	-12.4148	2.03e-33	1.7e-32	64.5706
KANK3	-1.47478	1.85839	-18.4014	5.88e-67	1.43e-65	141.426
ABCA5	-1.4707	2.54382	-18.5926	3.67e-68	9.24e-67	144.188
SMIM10	-1.46773	3.08817	-18.3386	1.46e-66	3.5e-65	140.522
SASH1	-1.46664	4.32418	-13.9713	2.86e-41	3.18e-40	82.5364
GABARAPL1	-1.46521	5.26193	-20.0687	1.11e-77	3.55e-76	166.034
CPA1	-1.46473	0.302377	-42.7054	8.6e-245	4.29e-241	549.894
STX11	-1.46196	2.15414	-18.4896	1.64e-67	4.03e-66	142.698
DIXDC1	-1.46118	3.87101	-16.4513	4.25e-55	7.37e-54	114.224
CPAMD8	-1.45892	2.07643	-12.7496	4.75e-35	4.25e-34	68.2992
IL11RA	-1.4589	2.78423	-20.1499	3.25e-78	1.06e-76	167.261
DSG1	-1.45641	0.770133	-11.4474	6.73e-29	4.75e-28	54.2363
DMRT2	-1.45159	0.831284	-22.303	9.46e-93	4.48e-91	200.633
NEDD9	-1.45107	4.19537	-13.8223	1.73e-40	1.88e-39	80.7483
BCHE	-1.45083	1.19742	-12.666	1.22e-34	1.08e-33	67.3611
APOB	-1.44869	0.247121	-31.7887	3.33e-162	1.21e-159	360.173
ANGPT4	-1.4471	0.483862	-35.7029	6.1e-192	5.29e-189	428.49
ITIH2	-1.4399	0.782843	-14.8662	4.4e-46	5.74e-45	93.5603
A2M	-1.43704	8.29686	-14.312	4.46e-43	5.27e-42	86.6754
PTPN21	-1.43539	3.13857	-16.8313	2.4e-57	4.5e-56	119.377
INHBB	-1.43529	5.02186	-10.9556	1.04e-26	6.69e-26	49.2417
TRIM2	-1.4352	2.70969	-12.9243	6.5e-36	5.95e-35	70.2757
MEIS2	-1.43073	1.79764	-19.543	3.02e-74	8.94e-73	158.153
STAT5A	-1.42821	4.84677	-16.7327	9.28e-57	1.71e-55	118.033
ACSS2	-1.42821	4.97656	-23.3141	8.57e-100	5.04e-98	216.805
EPHB6	-1.42613	2.19005	-12.4723	1.07e-33	9.09e-33	65.2054
ADGRA2	-1.42526	3.93423	-14.0521	1.07e-41	1.21e-40	83.5111
CEP112	-1.42216	1.82234	-23.714	1.3e-102	8.18e-101	223.279
TAL1	-1.42177	1.42995	-23.5095	3.61e-101	2.19e-99	219.964
FAT4	-1.4211	1.54782	-18.1318	2.85e-65	6.68e-64	137.558
PTPRM	-1.41862	4.00234	-15.7151	7.77e-51	1.18e-49	104.453
SAMD4A	-1.41822	2.4454	-18.2792	3.43e-66	8.19e-65	139.669
CD248	-1.41736	5.90037	-13.7743	3.07e-40	3.3e-39	80.1754
SYT8	-1.41727	1.56533	-9.46186	1.49e-20	7.38e-20	35.1996
GRK3	-1.41643	3.67685	-17.9753	2.67e-64	6.11e-63	135.329
PARM1	-1.41457	4.3565	-12.0778	8.21e-32	6.45e-31	60.8954
AK4	-1.4144	4.15257	-11.2865	3.57e-28	2.45e-27	52.5825
CSRNP3	-1.41395	0.93099	-21.3236	4.69e-86	1.87e-84	185.26
SLC4A4	-1.4129	0.921427	-12.3967	2.48e-33	2.07e-32	64.3712
TP53AIP1	-1.41132	0.791619	-20.2834	4.27e-79	1.43e-77	169.283
PLA2R1	-1.41101	2.64681	-17.591	6.21e-62	1.32e-60	129.899
PM20D2	-1.40997	3.01056	-10.8556	2.82e-26	1.79e-25	48.2482
TDRD10	-1.40926	0.997496	-23.0433	6.78e-98	3.72e-96	212.447
FRMD3	-1.40686	2.20204	-13.8092	2.02e-40	2.19e-39	80.5921
UGT2B11	-1.40645	1.71052	-5.63935	2.12e-08	5.44e-08	7.70482
ADH1A	-1.40587	0.28415	-35.4632	4.06e-190	3.24e-187	424.303
C10orf90	-1.40395	0.467924	-22.4362	1.13e-93	5.47e-92	202.748
ARRDC3	-1.40199	5.95113	-15.5705	5.16e-50	7.68e-49	102.569
KIRREL1	-1.40058	4.46686	-13.6036	2.36e-39	2.45e-38	78.1497
TCF7L1	-1.39945	4.36505	-11.0388	4.47e-27	2.94e-26	50.0746
DNAJB4	-1.39864	4.26055	-19.0731	3.23e-71	8.82e-70	151.201
CX3CR1	-1.39786	3.07894	-9.82294	5.67e-22	2.98e-21	38.4343
RSPO1	-1.39752	1.36903	-12.0223	1.5e-31	1.17e-30	60.2978
C2CD4B	-1.39707	1.65736	-11.3967	1.14e-28	7.96e-28	53.7138
FOXC1	-1.39627	3.43159	-8.5072	5.13e-17	2.13e-16	27.1571
RARRES2	-1.39565	5.99482	-11.1327	1.72e-27	1.15e-26	51.0198
KLK11	-1.39496	1.84417	-6.60284	6e-11	1.79e-10	13.4244
KCNAB1	-1.39487	1.66172	-21.4597	5.61e-87	2.31e-85	187.377
ODF3L1	-1.3943	0.927736	-23.303	1.02e-99	5.98e-98	216.627
ANKRD65	-1.39219	3.0629	-13.1125	7.46e-37	7.04e-36	72.4267
LYNX1	-1.39216	3.00206	-10.585	4.09e-25	2.47e-24	45.5972
FHOD3	-1.39167	2.22793	-14.7157	2.93e-45	3.72e-44	91.6728
SGK1	-1.38998	4.28698	-14.9529	1.47e-46	1.95e-45	94.6534
C3	-1.38978	7.39651	-10.2147	1.45e-23	8.21e-23	42.0607
NIBAN1	-1.38966	5.19513	-10.2907	7.05e-24	4.03e-23	42.7774
FZD7	-1.3875	5.33359	-12.1219	5.08e-32	4.03e-31	61.3724
PPL	-1.38722	4.94433	-13.5405	4.99e-39	5.11e-38	77.405
MAFF	-1.38693	3.55684	-15.9509	3.46e-52	5.52e-51	107.551
NOTCH4	-1.38532	3.1852	-18.5132	1.16e-67	2.87e-66	143.04
PLTP	-1.38474	6.23684	-13.5014	7.92e-39	8.04e-38	76.9453
NAALAD2	-1.38459	0.755307	-31.8477	1.19e-162	4.39e-160	361.199
RIMS3	-1.38448	1.98662	-15.6548	1.71e-50	2.58e-49	103.666
GSPT2	-1.38434	3.23476	-12.6397	1.64e-34	1.44e-33	67.0677
NECAB1	-1.38404	0.918933	-18.4827	1.81e-67	4.45e-66	142.599
CLEC10A	-1.38131	2.3238	-10.1559	2.54e-23	1.42e-22	41.5084
SERPING1	-1.38124	6.96102	-13.6907	8.35e-40	8.84e-39	79.1808
RAI2	-1.38005	4.61478	-9.01396	7.46e-19	3.41e-18	31.333
AOC2	-1.37823	1.1884	-20.9852	8.98e-84	3.39e-82	180.02
USHBP1	-1.3782	1.34357	-24.9294	2.78e-111	2.21e-109	243.193
SULT1C3	-1.37809	0.335407	-10.8695	2.45e-26	1.56e-25	48.3862
HEY2	-1.37753	3.22555	-10.9308	1.33e-26	8.54e-26	48.995
TTC28	-1.37676	2.86691	-19.0548	4.22e-71	1.15e-69	150.933
PLEKHM3	-1.375	2.34423	-19.6288	8.37e-75	2.52e-73	159.431
PRKD1	-1.37307	2.34585	-17.1047	5.55e-59	1.1e-57	123.131
SH3RF2	-1.37201	1.81216	-13.7617	3.58e-40	3.83e-39	80.0248
CLEC1A	-1.37172	1.95901	-21.2982	6.97e-86	2.76e-84	184.864
MAP2K6	-1.36892	2.08981	-17.3494	1.84e-60	3.78e-59	126.524
THSD1	-1.36769	2.63624	-19.9737	4.68e-77	1.47e-75	164.601
TAMALIN	-1.36695	3.06542	-15.8993	6.85e-52	1.08e-50	106.871
NES	-1.36495	5.44666	-12.6347	1.74e-34	1.52e-33	67.0114
ROPN1	-1.36487	0.876267	-10.4247	1.94e-24	1.14e-23	44.0534
RUNX1T1	-1.36373	1.40292	-20.6941	7.99e-82	2.85e-80	175.545
VIM	-1.36361	8.33623	-15.5097	1.14e-49	1.67e-48	101.78
TMEM71	-1.36304	1.5936	-14.2664	7.81e-43	9.13e-42	86.1177
NR2F1	-1.36229	3.43229	-9.89321	2.96e-22	1.58e-21	39.0758
ARC	-1.36171	1.46309	-10.8836	2.13e-26	1.36e-25	48.526
MRGPRX3	-1.35947	0.657701	-16.9052	8.71e-58	1.65e-56	120.389
MAP1B	-1.35939	4.02645	-12.5029	7.61e-34	6.52e-33	65.5442
SLC10A6	-1.35897	1.21991	-18.0273	1.27e-64	2.92e-63	136.068
C1QTNF9	-1.35895	0.37305	-43.2013	1.75e-248	1.16e-244	558.375
CCM2L	-1.35859	1.88163	-22.443	1.02e-93	4.93e-92	202.855
IGSF1	-1.35667	1.37911	-8.54137	3.88e-17	1.62e-16	27.4319
HSD17B11	-1.35624	4.60608	-15.4418	2.75e-49	4e-48	100.902
JAM3	-1.35624	2.92219	-13.805	2.13e-40	2.3e-39	80.5415
GPAT3	-1.35607	2.23895	-14.4125	1.29e-43	1.55e-42	87.9109
ITGA9	-1.35602	3.0467	-14.7647	1.58e-45	2.03e-44	92.2862
BMPER	-1.35584	0.699971	-19.497	6e-74	1.77e-72	157.468
SOBP	-1.35571	1.55712	-19.7721	9.76e-76	2.99e-74	161.573
DMTN	-1.35441	3.93992	-11.8269	1.23e-30	9.2e-30	58.2114
ADGRD1	-1.35425	0.848525	-22.1536	1.01e-91	4.71e-90	198.268
NCAM1	-1.35401	0.971722	-15.4774	1.73e-49	2.53e-48	101.362
C1QTNF1	-1.35349	4.33059	-13.1393	5.47e-37	5.2e-36	72.7353
FGL2	-1.35321	4.06534	-11.8221	1.29e-30	9.68e-30	58.1603
LALBA	-1.35239	0.383636	-10.0632	6.08e-23	3.33e-22	40.6439
ADGRL3	-1.35174	0.714457	-20.0834	8.91e-78	2.86e-76	166.255
CYTL1	-1.35079	2.10205	-14.0272	1.45e-41	1.63e-40	83.2097
TYRO3	-1.34883	2.2576	-18.3439	1.35e-66	3.25e-65	140.598
CD200	-1.34878	3.9447	-16.0932	5.22e-53	8.54e-52	109.434
DRD2	-1.34642	0.758444	-15.2583	2.95e-48	4.18e-47	98.5399
C2CD2	-1.34538	4.00669	-16.8383	2.18e-57	4.1e-56	119.473
DPYD	-1.34506	3.62196	-14.2382	1.1e-42	1.29e-41	85.7733
HSPA12B	-1.34309	3.49714	-14.4999	4.35e-44	5.28e-43	88.9896
RRAGD	-1.34286	3.34139	-13.9589	3.33e-41	3.69e-40	82.3862
EOGT	-1.34123	3.92127	-19.144	1.13e-71	3.13e-70	152.244
SORBS2	-1.34041	3.22536	-10.6594	1.97e-25	1.21e-24	46.3211
FAT1	-1.34016	4.82811	-10.2186	1.4e-23	7.92e-23	42.0972
ATP1B2	-1.33962	1.71056	-17.7202	1e-62	2.19e-61	131.717
IQCN	-1.33717	1.65128	-15.4451	2.64e-49	3.83e-48	100.944
SLIT2	-1.33703	2.73096	-13.7258	5.49e-40	5.85e-39	79.5978
TEF	-1.3367	4.42129	-16.7658	5.9e-57	1.09e-55	118.484
CTTNBP2	-1.33607	1.45948	-14.0751	8.11e-42	9.19e-41	83.7898
EMILIN3	-1.33529	0.719247	-14.016	1.66e-41	1.86e-40	83.0756
SLC9A9	-1.33517	2.69489	-17.2379	8.72e-60	1.76e-58	124.974
SPHKAP	-1.33352	0.347512	-21.01	6.12e-84	2.32e-82	180.403
CDH13	-1.33257	1.90609	-17.7177	1.04e-62	2.27e-61	131.682
DCDC2	-1.33241	2.092	-8.82765	3.62e-18	1.59e-17	29.773
KCNJ2	-1.33206	2.17973	-16.6828	1.83e-56	3.34e-55	117.354
NCOA7	-1.33155	4.32604	-12.389	2.7e-33	2.25e-32	64.2865
EFNB3	-1.33121	2.64652	-11.0226	5.27e-27	3.45e-26	49.9121
RNF180	-1.3294	2.15821	-16.2505	6.36e-54	1.07e-52	111.53
TSPAN8	-1.32895	1.42858	-8.04961	1.95e-15	7.45e-15	23.5712
AIFM2	-1.32875	3.91798	-17.6412	3.06e-62	6.58e-61	130.604
CAB39L	-1.3285	4.59261	-14.0091	1.81e-41	2.02e-40	82.992
NAV2	-1.32775	3.14676	-11.6471	8.28e-30	6.03e-29	56.3153
MAP3K20	-1.32755	4.20306	-15.7823	3.21e-51	4.95e-50	105.332
UGT8	-1.327	1.62088	-8.5572	3.41e-17	1.43e-16	27.5596
EFCAB1	-1.32603	0.592122	-20.9174	2.56e-83	9.57e-82	178.975
ETS2	-1.3259	5.17166	-16.5723	8.25e-56	1.47e-54	115.857
GPRASP2	-1.32542	3.34947	-16.9601	4.09e-58	7.83e-57	121.141
ACADS	-1.32502	4.48944	-12.6768	1.08e-34	9.54e-34	67.4819
SIRPA	-1.32502	5.28883	-15.091	2.52e-47	3.45e-46	96.405
MRAP2	-1.32375	1.57706	-12.0681	9.12e-32	7.16e-31	60.7908
MT1A	-1.32346	2.64215	-7.57969	6.81e-14	2.4e-13	20.0747
STX19	-1.3234	1.52345	-11.7418	3.04e-30	2.25e-29	57.3108
NECTIN3	-1.32239	1.57766	-18.5582	6.05e-68	1.51e-66	143.691
GIMAP1	-1.32024	2.31491	-17.0596	1.04e-58	2.03e-57	122.509
SOCS3	-1.31869	6.1326	-11.2115	7.7e-28	5.22e-27	51.8186
UST	-1.31837	2.73516	-13.4138	2.22e-38	2.22e-37	75.9187
SULT1C4	-1.31704	2.02745	-13.6564	1.26e-39	1.32e-38	78.7741
PIP5K1B	-1.31662	1.71843	-12.0425	1.2e-31	9.41e-31	60.5159
N4BP2L1	-1.31578	3.10065	-17.2405	8.41e-60	1.7e-58	125.01
KLF6	-1.31265	6.7326	-15.5484	6.88e-50	1.02e-48	102.282
TCEAL2	-1.31265	0.81027	-14.5985	1.27e-44	1.58e-43	90.2115
PDE9A	-1.31255	2.47951	-12.785	3.18e-35	2.86e-34	68.6987
GOLGA8A	-1.3116	2.80836	-11.0248	5.15e-27	3.38e-26	49.9342
CLEC14A	-1.31071	4.98305	-15.0634	3.59e-47	4.87e-46	96.0534
SLC26A3	-1.30987	1.09505	-9.63015	3.29e-21	1.68e-20	36.6942
NLGN4X	-1.30906	1.61544	-11.9069	5.2e-31	3.97e-30	59.0629
CYP2U1	-1.30808	2.76014	-18.8981	4.23e-70	1.12e-68	148.636
CFH	-1.30748	4.37246	-12.2609	1.11e-32	9.07e-32	62.8832
OLFML1	-1.30683	3.70196	-13.7558	3.84e-40	4.11e-39	79.9547
LIMCH1	-1.30679	4.53025	-11.3288	2.3e-28	1.6e-27	53.0155
KAT2B	-1.30609	3.61747	-16.5352	1.36e-55	2.4e-54	115.355
CLIC2	-1.30561	3.92618	-15.3001	1.72e-48	2.45e-47	99.0762
AVPR1A	-1.30543	2.14514	-15.9739	2.55e-52	4.09e-51	107.854
ME1	-1.30454	4.01172	-9.49858	1.07e-20	5.36e-20	35.5237
DLK2	-1.30274	1.86029	-17.2273	1.01e-59	2.04e-58	124.827
ANO6	-1.30195	5.52762	-16.6229	4.15e-56	7.44e-55	116.541
DKK3	-1.30182	4.01717	-12.0412	1.22e-31	9.54e-31	60.5016
COL25A1	-1.30172	0.537589	-27.9338	2.9e-133	4.6e-131	293.684
PDGFRL	-1.30171	4.94762	-10.7986	4.97e-26	3.13e-25	47.6858
ECSCR	-1.30073	1.97292	-18.7378	4.42e-69	1.14e-67	146.297
FLRT2	-1.30034	1.27369	-18.5035	1.34e-67	3.3e-66	142.9
LPCAT2	-1.29986	3.48168	-14.8752	3.93e-46	5.13e-45	93.673
RARRES1	-1.29962	4.98793	-6.87255	1e-11	3.12e-11	15.176
TLE4	-1.29765	2.71637	-15.4271	3.33e-49	4.82e-48	100.712
PDZRN3	-1.29705	4.00662	-12.5585	4.08e-34	3.54e-33	66.1625
RNF186	-1.29573	0.369659	-23.3839	2.77e-100	1.65e-98	217.933
ABCG2	-1.29479	1.79489	-15.7092	8.39e-51	1.28e-49	104.376
ICAM2	-1.29327	2.42373	-18.779	2.42e-69	6.27e-68	146.898
CRABP1	-1.29194	2.8912	-4.98719	7.01e-07	1.62e-06	4.31922
ZNF502	-1.29186	2.44051	-14.4507	8.02e-44	9.68e-43	88.3815
CNTN1	-1.28907	2.46901	-9.91215	2.49e-22	1.33e-21	39.2493
ITGA6	-1.28848	5.75702	-11.3262	2.37e-28	1.63e-27	52.9893
GEM	-1.28845	5.06004	-10.6858	1.52e-25	9.35e-25	46.5783
ACSL4	-1.28695	4.29054	-13.5932	2.67e-39	2.76e-38	78.0272
TLR4	-1.28689	2.69261	-16.1234	3.49e-53	5.74e-52	109.836
GRAMD2B	-1.28605	3.89455	-15.0771	3.01e-47	4.11e-46	96.2281
ADGRL2	-1.28601	2.58652	-13.7402	4.62e-40	4.94e-39	79.7689
CPE	-1.28549	6.63462	-10.3075	6e-24	3.44e-23	42.9365
RNF39	-1.28518	3.07456	-10.6782	1.64e-25	1.01e-24	46.5046
ABCB5	-1.28415	0.329898	-32.3301	2.63e-166	1.03e-163	369.599
SKAP2	-1.28398	4.31942	-14.531	2.96e-44	3.61e-43	89.3741
B3GALT1	-1.28284	0.385496	-28.3765	1.49e-136	2.56e-134	301.243
ECHDC3	-1.28084	4.85874	-13.4426	1.58e-38	1.59e-37	76.256
NTS	-1.2807	0.794539	-8.35331	1.78e-16	7.16e-16	25.9314
BIN1	-1.28042	3.32392	-13.804	2.15e-40	2.33e-39	80.5293
HSPB8	-1.27993	4.66862	-6.86271	1.07e-11	3.33e-11	15.1109
IRAK3	-1.27963	2.1462	-12.2304	1.55e-32	1.26e-31	62.5507
RHOXF1	-1.27835	0.717025	-23.337	5.92e-100	3.5e-98	217.175
CTF1	-1.2777	3.54598	-10.6748	1.69e-25	1.04e-24	46.4711
TMEM252	-1.27707	0.410574	-32.4833	1.81e-167	7.51e-165	372.269
RASL12	-1.27651	3.49259	-13.98	2.58e-41	2.87e-40	82.6407
ADH4	-1.27601	0.304575	-29.443	1.6e-144	3.4e-142	319.549
OXGR1	-1.27583	0.985264	-12.0855	7.55e-32	5.95e-31	60.9787
ZNF462	-1.27576	2.53875	-11.9837	2.27e-31	1.76e-30	59.8843
TWIST1	-1.27552	3.64283	-10.9208	1.47e-26	9.42e-26	48.8958
MPZ	-1.27551	1.4194	-11.7938	1.75e-30	1.3e-29	57.8605
PDE5A	-1.2745	3.07661	-11.0117	5.88e-27	3.84e-26	49.803
FAM171A1	-1.27295	3.94873	-10.2055	1.59e-23	8.95e-23	41.9737
ZNF677	-1.27177	1.70006	-15.8885	7.91e-52	1.24e-50	106.727
FIGN	-1.27121	1.20686	-15.061	3.7e-47	5.02e-46	96.0233
CYGB	-1.27096	3.75227	-13.945	3.93e-41	4.36e-40	82.2193
TRDN	-1.27077	0.277553	-23.2505	2.39e-99	1.37e-97	215.781
TBC1D4	-1.27055	4.41684	-14.7796	1.31e-45	1.69e-44	92.4728
TMEM213	-1.27008	0.815271	-11.0959	2.5e-27	1.66e-26	50.649
GNG7	-1.26965	3.20459	-12.7781	3.44e-35	3.09e-34	68.6203
RRAD	-1.26903	1.98589	-10.4842	1.09e-24	6.48e-24	44.6244
FILIP1L	-1.26855	4.50566	-12.0837	7.69e-32	6.06e-31	60.9599
GSTM2	-1.26829	1.80841	-12.9235	6.56e-36	6e-35	70.266
CCL24	-1.26774	0.605062	-16.6383	3.36e-56	6.06e-55	116.75
ZNF106	-1.26721	4.62199	-15.1226	1.69e-47	2.33e-46	96.8062
SYNE1	-1.2671	2.26233	-17.3976	9.39e-61	1.94e-59	127.194
OMD	-1.26669	3.64782	-7.98161	3.3e-15	1.24e-14	23.0534
ZDHHC2	-1.2661	3.20497	-12.2415	1.37e-32	1.12e-31	62.6709
AFP	-1.26351	0.883489	-10.1767	2.09e-23	1.17e-22	41.7035
PPARA	-1.26328	2.38596	-16.2077	1.13e-53	1.88e-52	110.959
PCDHB4	-1.26268	2.37947	-12.9089	7.75e-36	7.07e-35	70.1006
PALM	-1.26261	4.38371	-10.3128	5.7e-24	3.27e-23	42.9871
GULP1	-1.26249	1.77227	-15.4564	2.28e-49	3.31e-48	101.09
CSRP1	-1.26234	6.6788	-15.7154	7.74e-51	1.18e-49	104.456
LMO3	-1.2615	1.32889	-11.5763	1.75e-29	1.26e-28	55.5746
PCSK5	-1.2612	1.86041	-16.5971	5.89e-56	1.05e-54	116.191
ADAMTS9	-1.25997	2.57176	-14.2011	1.74e-42	2.01e-41	85.3205
ZC3H12C	-1.25988	1.80226	-16.9167	7.43e-58	1.41e-56	120.547
PXDC1	-1.25933	5.38639	-13.8323	1.53e-40	1.67e-39	80.8677
PDLIM4	-1.25879	4.15235	-10.5256	7.3e-25	4.36e-24	45.0232
EZH1	-1.25648	4.36068	-19.005	8.8e-71	2.37e-69	150.201
FSTL1	-1.25564	7.00322	-11.6283	1.01e-29	7.33e-29	56.1184
SEMA3C	-1.25407	6.22427	-8.78926	5e-18	2.18e-17	29.4551
ITSN1	-1.25386	3.07264	-19.203	4.74e-72	1.32e-70	153.113
PLCXD3	-1.25315	0.65004	-19.0144	7.66e-71	2.07e-69	150.34
TPPP3	-1.25135	4.24138	-9.55867	6.27e-21	3.16e-20	36.0566
GPR17	-1.25058	0.602521	-22.634	4.83e-95	2.41e-93	205.895
USP53	-1.25009	3.67456	-14.3395	3.17e-43	3.77e-42	87.0131
SATB1	-1.24996	2.67251	-12.927	6.31e-36	5.78e-35	70.3057
CNTNAP3	-1.24908	0.550945	-25.1016	1.6e-112	1.32e-110	246.043
FOXI1	-1.24885	2.92071	-5.85344	6.18e-09	1.64e-08	8.90235
PTHLH	-1.24881	2.42329	-7.8337	1.02e-14	3.75e-14	21.9411
XDH	-1.24817	1.9675	-8.99161	9.03e-19	4.1e-18	31.1444
KLF11	-1.24794	4.1852	-15.5012	1.27e-49	1.86e-48	101.67
RASSF6	-1.24666	2.422	-9.51539	9.24e-21	4.63e-20	35.6725
ADRB1	-1.246	0.883817	-12.2278	1.59e-32	1.29e-31	62.5224
PHYHD1	-1.24548	3.81427	-7.30059	5.14e-13	1.72e-12	18.0887
PLAAT3	-1.24301	6.2874	-9.86294	3.92e-22	2.08e-21	38.7989
MFSD4A	-1.2422	1.51762	-13.8532	1.19e-40	1.3e-39	81.1182
SMAD9	-1.24134	1.92364	-17.3452	1.95e-60	4.01e-59	126.464
THSD7B	-1.23935	0.933738	-19.0594	3.95e-71	1.08e-69	151
MBNL2	-1.23857	5.62358	-13.5097	7.17e-39	7.31e-38	77.043
KLF5	-1.2383	4.23214	-8.27327	3.37e-16	1.34e-15	25.3018
PHLDB2	-1.23807	3.26312	-12.0711	8.83e-32	6.93e-31	60.8232
INKA2	-1.23765	2.26851	-17.8927	8.66e-64	1.95e-62	134.156
SERPINF1	-1.23671	7.47629	-10.735	9.35e-26	5.8e-25	47.0603
CCDC178	-1.23643	0.445815	-32.9963	2.31e-171	1.18e-168	381.215
NPY5R	-1.23575	0.986517	-9.22435	1.21e-19	5.76e-19	33.1289
EPHA2	-1.2349	3.79435	-14.3174	4.17e-43	4.94e-42	86.7414
PODN	-1.23324	4.74668	-8.84298	3.18e-18	1.41e-17	29.9003
SMIM10L2B	-1.23276	1.36886	-17.3231	2.66e-60	5.43e-59	126.157
EMILIN2	-1.23105	3.17093	-13.8556	1.16e-40	1.27e-39	81.1463
TNN	-1.23104	2.56835	-8.63244	1.84e-17	7.82e-17	28.1693
NT5E	-1.23099	3.82715	-12	1.91e-31	1.48e-30	60.0586
TUBB6	-1.23057	5.44537	-12.9602	4.31e-36	3.97e-35	70.684
RUNDC3B	-1.22844	1.25973	-20.1125	5.73e-78	1.85e-76	166.695
PYROXD2	-1.2283	3.17412	-14.2054	1.65e-42	1.91e-41	85.3727
DPP4	-1.22807	1.73483	-14.0901	6.76e-42	7.67e-41	83.9712
ACKR4	-1.22806	1.54513	-14.8861	3.42e-46	4.48e-45	93.8108
ADAMTS18	-1.22802	0.981269	-13.643	1.48e-39	1.54e-38	78.6151
ARHGAP10	-1.22772	2.45554	-17.5344	1.38e-61	2.92e-60	129.106
IGF2BP2	-1.22762	1.76321	-9.80544	6.66e-22	3.49e-21	38.2751
CMTM7	-1.22754	4.18919	-10.9525	1.07e-26	6.89e-26	49.2115
EGF	-1.22684	2.08079	-9.29779	6.37e-20	3.08e-19	33.7644
CDH23	-1.2258	1.14535	-19.7373	1.65e-75	5.03e-74	161.052
CYP4F22	-1.22577	2.50091	-6.14455	1.08e-09	3.01e-09	10.5983
F13A1	-1.22528	4.90533	-7.96543	3.74e-15	1.41e-14	22.9309
CXCL1	-1.22349	1.68129	-8.55212	3.56e-17	1.49e-16	27.5186
RNF125	-1.22168	2.85557	-15.7183	7.45e-51	1.14e-49	104.494
SHANK3	-1.22125	3.44202	-16.0127	1.52e-52	2.46e-51	108.368
STAT5B	-1.22112	5.45293	-17.069	9.09e-59	1.78e-57	122.639
ALDH3A1	-1.22077	0.583348	-13.2642	1.28e-37	1.25e-36	74.1779
RBPMS2	-1.22071	2.72672	-13.3254	6.27e-38	6.18e-37	74.8887
DIRAS3	-1.22009	2.09322	-8.94346	1.36e-18	6.12e-18	30.7394
CARD6	-1.21917	2.99127	-15.805	2.38e-51	3.69e-50	105.63
PDE7B	-1.21828	1.51432	-18.9255	2.83e-70	7.53e-69	149.037
NUDT7	-1.21793	1.52944	-21.0117	5.96e-84	2.27e-82	180.428
ZNF662	-1.2176	2.18856	-12.0839	7.68e-32	6.05e-31	60.9618
ARHGEF40	-1.21727	4.35131	-16.1488	2.48e-53	4.12e-52	110.174
IL1R1	-1.2169	5.03274	-10.8044	4.7e-26	2.96e-25	47.7425
ZNF727	-1.21665	1.45142	-12.4857	9.21e-34	7.86e-33	65.3537
CCND2	-1.21651	3.90933	-13.8924	7.43e-41	8.15e-40	81.5876
ST6GALNAC3	-1.2157	1.21234	-22.595	9e-95	4.44e-93	205.274
CSF3	-1.21567	0.327364	-18.5721	4.94e-68	1.24e-66	143.892
LDLRAD2	-1.21557	0.611751	-31.5759	1.36e-160	4.36e-158	356.473
RETSAT	-1.21537	6.48758	-15.7131	7.97e-51	1.21e-49	104.427
RNASE1	-1.21468	8.13877	-11.2951	3.26e-28	2.24e-27	52.6704
PLPPR1	-1.21453	0.536671	-19.7512	1.33e-75	4.09e-74	161.261
RGS6	-1.21321	0.575556	-24.0871	2.94e-105	2.01e-103	229.355
SCN3A	-1.21176	0.409617	-29.3347	1.04e-143	2.09e-141	317.685
GDPD5	-1.21138	2.84839	-13.4216	2.03e-38	2.03e-37	76.0109
IL20RA	-1.21069	3.41131	-7.47013	1.52e-13	5.25e-13	19.287
XG	-1.20999	2.40739	-11.8337	1.14e-30	8.57e-30	58.2835
ECHDC1	-1.20959	4.49453	-14.0841	7.27e-42	8.25e-41	83.8982
ADHFE1	-1.20959	1.356	-18.4812	1.85e-67	4.53e-66	142.578
YBX3	-1.20936	5.41348	-11.4184	9.1e-29	6.38e-28	53.9375
ZNF521	-1.20897	3.71983	-10.5464	5.96e-25	3.57e-24	45.2241
KLHL21	-1.20888	4.75267	-16.2797	4.3e-54	7.25e-53	111.919
COBLL1	-1.20804	3.16065	-13.9916	2.24e-41	2.5e-40	82.7802
RHOQ	-1.20794	4.83365	-19.0828	2.8e-71	7.65e-70	151.343
PPP1R15A	-1.20792	5.9256	-15.0247	5.88e-47	7.9e-46	95.5632
ZEB2	-1.20689	2.59927	-15.0605	3.73e-47	5.05e-46	96.0165
LAMA4	-1.20653	4.8552	-13.17	3.83e-37	3.67e-36	73.089
LMO2	-1.2058	4.0904	-17.3694	1.39e-60	2.87e-59	126.802
GALNT16	-1.20506	2.67445	-9.62756	3.37e-21	1.72e-20	36.6711
MYC	-1.20504	5.79968	-10.0997	4.32e-23	2.38e-22	40.9832
STOX2	-1.20467	1.2606	-16.0263	1.27e-52	2.06e-51	108.547
MASP1	-1.20466	0.311464	-32.5424	6.44e-168	2.73e-165	373.299
RXRG	-1.20437	0.557078	-22.6047	7.71e-95	3.81e-93	205.429
LRP4	-1.20031	1.69544	-13.9661	3.05e-41	3.39e-40	82.473
KLK8	-1.20031	0.810337	-10.8429	3.2e-26	2.03e-25	48.1224
FAM166B	-1.19958	1.43499	-12.9533	4.66e-36	4.29e-35	70.6055
BCL6	-1.19927	5.09386	-14.7816	1.28e-45	1.65e-44	92.4972
RASL11A	-1.19702	2.99062	-11.9501	3.27e-31	2.51e-30	59.5245
OGFRL1	-1.1957	4.68093	-12.242	1.37e-32	1.11e-31	62.6762
SSTR1	-1.19265	0.539381	-22.2455	2.36e-92	1.11e-90	199.723
CXCL3	-1.19058	0.717249	-18.524	9.94e-68	2.47e-66	143.196
OLFML2A	-1.1901	4.53562	-13.6737	1.02e-39	1.08e-38	78.9788
KCNJ8	-1.18892	3.5437	-13.3682	3.8e-38	3.77e-37	75.387
NFASC	-1.18818	2.14726	-9.89172	3.01e-22	1.6e-21	39.0622
EIF3L	-1.18743	6.62104	-13.8569	1.14e-40	1.25e-39	81.1617
RNF145	-1.18649	4.97325	-12.4098	2.14e-33	1.8e-32	64.5161
CCDC50	-1.18612	4.72194	-20.1966	1.6e-78	5.28e-77	167.967
ARAP3	-1.186	3.225	-17.0097	2.06e-58	4e-57	121.822
TCF7L2	-1.18509	4.02942	-14.1116	5.2e-42	5.92e-41	84.2321
RCBTB2	-1.18509	3.83615	-17.842	1.78e-63	3.97e-62	133.438
KCNK2	-1.18392	2.29549	-7.54428	8.83e-14	3.1e-13	19.819
EPHA4	-1.18272	2.48205	-12.1939	2.31e-32	1.86e-31	62.1532
YAP1	-1.18099	5.67806	-13.8947	7.22e-41	7.94e-40	81.6151
ELOVL3	-1.18044	1.31925	-12.3136	6.2e-33	5.13e-32	63.4596
SLC16A12	-1.18038	0.542417	-18.4576	2.6e-67	6.36e-66	142.236
LTBP2	-1.18025	5.95731	-10.3505	3.97e-24	2.3e-23	43.3457
VSTM4	-1.17929	2.96137	-12.3613	3.67e-33	3.05e-32	63.9821
SESN3	-1.17901	4.31804	-8.8562	2.85e-18	1.26e-17	30.0102
SGCE	-1.17844	2.57028	-11.9052	5.3e-31	4.04e-30	59.0443
AFAP1L1	-1.17832	2.96276	-16.7518	7.14e-57	1.32e-55	118.293
CLU	-1.17795	8.18018	-8.01788	2.49e-15	9.47e-15	23.3291
MPDZ	-1.17688	3.68651	-13.9186	5.42e-41	5.97e-40	81.9016
CCBE1	-1.17467	0.836929	-18.0696	6.95e-65	1.61e-63	136.67
SPATA18	-1.17393	2.93815	-9.40767	2.41e-20	1.19e-19	34.7231
GUCY1A1	-1.17353	3.67346	-10.4899	1.03e-24	6.13e-24	44.6795
TLCD2	-1.17309	2.85734	-14.7095	3.17e-45	4.01e-44	91.5952
FMNL2	-1.17266	3.94993	-12.3418	4.55e-33	3.78e-32	63.7686
APBA1	-1.1722	1.49569	-15.9392	4.04e-52	6.42e-51	107.397
ACSL5	-1.17204	3.83204	-11.5662	1.94e-29	1.39e-28	55.4697
AKT3	-1.17196	3.22793	-11.0651	3.43e-27	2.26e-26	50.3386
STXBP1	-1.17038	3.39986	-14.0235	1.52e-41	1.71e-40	83.1657
KLK10	-1.17027	1.57794	-7.01171	3.88e-12	1.24e-11	16.1052
SLAIN1	-1.17007	1.59223	-10.7099	1.2e-25	7.4e-25	46.8139
STAC	-1.17	1.36477	-10.9698	8.97e-27	5.82e-26	49.3836
MMP7	-1.16963	5.26784	-5.14965	3.04e-07	7.23e-07	5.12546
FRMD1	-1.16958	0.292727	-30.7199	3.99e-154	1.03e-151	341.612
PRUNE2	-1.16864	1.4257	-13.7655	3.42e-40	3.66e-39	80.0703
FGFR1	-1.16856	4.79617	-9.96002	1.59e-22	8.61e-22	39.6893
ATP13A4	-1.16796	1.51887	-8.59005	2.61e-17	1.1e-16	27.8252
CSTA	-1.16729	3.91472	-7.82127	1.12e-14	4.11e-14	21.8484
P2RY14	-1.1666	1.70172	-16.2233	9.16e-54	1.54e-52	111.166
NFIX	-1.16579	6.09175	-10.2538	1e-23	5.69e-23	42.4291
RPS6KA3	-1.16535	3.85091	-12.9114	7.54e-36	6.88e-35	70.1284
PELI1	-1.164	4.68057	-12.9663	4.02e-36	3.71e-35	70.7533
TPM2	-1.16365	6.6845	-9.77765	8.59e-22	4.48e-21	38.0228
NACAD	-1.16325	1.53203	-15.1991	6.32e-48	8.87e-47	97.783
TIE1	-1.16305	3.81006	-14.3043	4.9e-43	5.79e-42	86.5815
INPP1	-1.16247	3.49792	-16.7316	9.42e-57	1.73e-55	118.017
ZNF366	-1.16235	1.23324	-18.623	2.36e-68	5.97e-67	144.629
CNR1	-1.16198	0.97498	-12.6272	1.89e-34	1.65e-33	66.9275
ID1	-1.16152	4.95384	-10.9371	1.25e-26	8.03e-26	49.0572
PRKCA	-1.16078	1.86894	-13.6627	1.17e-39	1.23e-38	78.8484
FBLN2	-1.16053	6.44892	-8.49484	5.67e-17	2.35e-16	27.0579
EFNA5	-1.16045	3.37312	-8.21185	5.48e-16	2.15e-15	24.8223
FADS3	-1.15898	3.45279	-15.2355	3.96e-48	5.58e-47	98.2489
LCA5	-1.15866	2.52402	-14.7535	1.82e-45	2.33e-44	92.1456
CNGA1	-1.15611	1.06297	-12.9575	4.44e-36	4.09e-35	70.6532
PLEKHA4	-1.15563	4.62867	-9.57242	5.54e-21	2.8e-20	36.1789
TEAD1	-1.15533	4.56791	-13.2701	1.2e-37	1.17e-36	74.2457
ACSM3	-1.15464	1.31311	-15.3583	8.12e-49	1.17e-47	99.8253
DSC1	-1.15375	0.453613	-23.7845	4.12e-103	2.63e-101	224.425
CEP68	-1.15357	3.93799	-19.5715	1.97e-74	5.87e-73	158.577
RAB7B	-1.15324	3.04674	-11.2407	5.71e-28	3.9e-27	52.1162
QKI	-1.15297	4.17639	-15.0347	5.18e-47	6.97e-46	95.6899
SNCA	-1.15192	0.931263	-23.9121	5.14e-104	3.33e-102	226.501
SCN7A	-1.1517	0.911268	-14.0562	1.02e-41	1.15e-40	83.5605
CRY2	-1.15138	4.87317	-15.9806	2.33e-52	3.75e-51	107.943
CEP126	-1.15111	2.42635	-10.3191	5.37e-24	3.09e-23	43.0464
HAAO	-1.1511	2.66421	-12.5184	6.39e-34	5.49e-33	65.7168
AMPD1	-1.15072	0.641732	-17.7302	8.7e-63	1.91e-61	131.858
RRAS2	-1.15062	3.83138	-12.2722	9.8e-33	8.03e-32	63.0059
PLD1	-1.15028	2.37114	-14.2807	6.55e-43	7.69e-42	86.2921
B3GNT3	-1.14859	2.29707	-7.09316	2.21e-12	7.17e-12	16.657
TRPC6	-1.14842	1.77882	-16.6428	3.16e-56	5.7e-55	116.812
TIPARP	-1.14813	4.87237	-12.6616	1.28e-34	1.13e-33	67.3119
MGARP	-1.14701	0.691082	-22.2102	4.12e-92	1.93e-90	199.164
ABCC6	-1.14584	1.58114	-11.5778	1.72e-29	1.24e-28	55.5908
GPER1	-1.14491	2.34577	-9.20867	1.39e-19	6.58e-19	32.9939
SMIM3	-1.14461	4.94398	-13.554	4.25e-39	4.35e-38	77.5646
DAB2IP	-1.1444	4.69656	-15.1643	9.87e-48	1.37e-46	97.3389
PTCH1	-1.14438	1.42187	-16.373	1.22e-54	2.09e-53	113.17
PLN	-1.14388	2.45726	-10.5164	7.99e-25	4.76e-24	44.9344
GFRA2	-1.14373	0.719811	-17.8503	1.58e-63	3.54e-62	133.555
IQSEC3	-1.14271	0.720403	-21.3828	1.86e-86	7.54e-85	186.179
KLF10	-1.14249	6.16578	-14.3554	2.61e-43	3.1e-42	87.2076
PKIA	-1.14214	2.22265	-8.53553	4.07e-17	1.7e-16	27.3849
ARRDC4	-1.14188	4.42845	-13.2488	1.53e-37	1.49e-36	73.9995
ETV5	-1.14131	3.60544	-12.3918	2.62e-33	2.19e-32	64.3172
BEND7	-1.14072	2.07347	-10.6985	1.34e-25	8.27e-25	46.7027
HEPACAM2	-1.14054	1.74511	-7.00914	3.95e-12	1.26e-11	16.0879
WSCD1	-1.1402	1.0359	-19.6152	1.03e-74	3.09e-73	159.228
GLRA3	-1.14018	0.914449	-7.54252	8.95e-14	3.14e-13	19.8063
ASS1	-1.13934	6.28245	-7.14434	1.55e-12	5.07e-12	17.0067
TLL1	-1.1392	1.53925	-13.2464	1.58e-37	1.53e-36	73.9709
PHKG1	-1.13894	1.43258	-15.5497	6.76e-50	1e-48	102.299
HCAR1	-1.13691	4.30116	-7.45422	1.7e-13	5.88e-13	19.1735
GRAMD2A	-1.13479	2.59215	-8.14811	9.04e-16	3.51e-15	24.3281
SCN3B	-1.1345	0.583211	-22.8471	1.59e-96	8.31e-95	209.301
MMP27	-1.13269	0.490773	-23.044	6.7e-98	3.69e-96	212.458
HBA1	-1.13251	0.33858	-20.6785	1.02e-81	3.6e-80	175.306
RASL10A	-1.13123	1.30721	-15.5221	9.7e-50	1.43e-48	101.94
CCDC158	-1.13113	1.0628	-15.5781	4.67e-50	6.96e-49	102.668
THBD	-1.13106	4.56628	-11.1407	1.59e-27	1.06e-26	51.1011
ZNF423	-1.13048	2.19752	-12.5379	5.14e-34	4.43e-33	65.9327
GBE1	-1.13012	4.62241	-15.169	9.31e-48	1.29e-46	97.3979
CCL23	-1.12949	0.942796	-16.1202	3.64e-53	5.98e-52	109.793
ANXA8L1	-1.12944	1.15404	-9.53882	7.49e-21	3.77e-20	35.8803
MAF	-1.12912	4.16118	-14.5008	4.3e-44	5.23e-43	89.0008
BACH2	-1.12857	1.50385	-15.2132	5.28e-48	7.41e-47	97.9626
WSCD2	-1.12855	0.610188	-16.9356	5.73e-58	1.1e-56	120.805
FGD5	-1.12834	3.56138	-11.8871	6.43e-31	4.89e-30	58.8516
C1GALT1C1L	-1.12743	1.51569	-14.9159	2.35e-46	3.09e-45	94.1862
C20orf194	-1.12708	3.43239	-16.9279	6.37e-58	1.22e-56	120.7
FGD4	-1.12663	2.68071	-15.5007	1.28e-49	1.87e-48	101.663
FBXO32	-1.12654	5.81851	-9.94431	1.85e-22	9.92e-22	39.5447
KIF26A	-1.12642	1.84205	-13.7029	7.22e-40	7.66e-39	79.3253
LAMC1	-1.1257	6.53701	-12.1366	4.33e-32	3.45e-31	61.5312
FERMT1	-1.1248	1.5998	-8.42511	9.98e-17	4.07e-16	26.5008
SOX5	-1.12465	1.04073	-14.6208	9.64e-45	1.2e-43	90.4892
FAM3B	-1.12449	2.30057	-5.89802	4.75e-09	1.27e-08	9.15702
ZDBF2	-1.12446	1.61653	-12.462	1.2e-33	1.02e-32	65.092
CCN6	-1.12431	1.09725	-9.57537	5.39e-21	2.73e-20	36.2052
PTCH2	-1.12404	1.53653	-15.3432	9.88e-49	1.41e-47	99.6303
MYOM2	-1.12366	0.832927	-14.1825	2.19e-42	2.52e-41	85.0933
C13orf46	-1.1236	1.17353	-13.0304	1.92e-36	1.79e-35	71.4858
ZNF608	-1.12297	2.88843	-10.1516	2.65e-23	1.48e-22	41.4679
MYRIP	-1.12256	1.7789	-11.2282	6.49e-28	4.41e-27	51.9888
ARHGAP26	-1.12216	2.42053	-13.431	1.82e-38	1.82e-37	76.1202
PARVA	-1.122	5.25764	-17.1948	1.59e-59	3.18e-58	124.376
STEAP1	-1.12147	4.4054	-9.31893	5.29e-20	2.57e-19	33.948
MYL7	-1.121	0.847269	-10.3249	5.08e-24	2.92e-23	43.1015
TUB	-1.12049	2.65793	-10.9406	1.2e-26	7.75e-26	49.0929
NTRK3	-1.12046	0.886998	-12.8993	8.65e-36	7.88e-35	69.9914
PLCH2	-1.12038	1.64589	-11.5189	3.19e-29	2.27e-28	54.9775
IGFBP1	-1.11966	0.379891	-14.9412	1.7e-46	2.25e-45	94.5059
ARHGAP24	-1.11959	2.06021	-16.3744	1.2e-54	2.06e-53	113.189
IRAG1	-1.11946	3.15943	-12.9615	4.25e-36	3.92e-35	70.6985
MEF2C	-1.11935	3.1259	-15.1346	1.45e-47	2e-46	96.9599
STAB2	-1.1191	0.393752	-27.2567	2.97e-128	3.9e-126	282.174
HOXA10	-1.11833	1.58365	-12.7416	5.2e-35	4.64e-34	68.2099
EPS8	-1.11782	4.53863	-12.4884	8.94e-34	7.63e-33	65.3838
PNMA8C	-1.11667	0.352757	-24.1827	6.14e-106	4.3e-104	230.917
SACS	-1.11604	2.40241	-13.6991	7.56e-40	8e-39	79.2806
PDZD4	-1.11563	1.82461	-10.3055	6.12e-24	3.5e-23	42.9182
TIMP3	-1.11557	8.92853	-8.97147	1.07e-18	4.85e-18	30.9747
DHRS3	-1.11433	5.54588	-13.5649	3.73e-39	3.84e-38	77.6935
SHROOM4	-1.11415	2.43274	-14.6408	7.51e-45	9.37e-44	90.738
TMOD2	-1.11412	2.5196	-13.7974	2.33e-40	2.51e-39	80.4512
MGST1	-1.11325	5.95677	-8.0744	1.61e-15	6.18e-15	23.7609
HOXD4	-1.11295	1.70716	-11.4826	4.66e-29	3.31e-28	54.6009
PER2	-1.11263	4.26999	-13.7725	3.14e-40	3.37e-39	80.1541
KDR	-1.11241	4.55974	-12.9549	4.58e-36	4.22e-35	70.623
TAC1	-1.11215	0.814946	-12.0894	7.23e-32	5.71e-31	61.0215
LPAR6	-1.11193	4.62414	-14.633	8.27e-45	1.03e-43	90.6414
RNF128	-1.11174	2.42553	-8.06539	1.73e-15	6.62e-15	23.6919
MDFIC	-1.11162	4.73068	-13.653	1.31e-39	1.37e-38	78.7334
UGT2B28	-1.11114	0.82851	-6.98637	4.62e-12	1.47e-11	15.9347
FAM180A	-1.11054	2.2323	-10.9736	8.63e-27	5.6e-26	49.4221
DSEL	-1.11009	1.92056	-12.0789	8.11e-32	6.38e-31	60.9073
ARID5A	-1.11007	5.12978	-10.9117	1.61e-26	1.03e-25	48.805
PHLDB1	-1.1092	3.55055	-14.324	3.84e-43	4.55e-42	86.8234
CYP7B1	-1.109	3.33981	-10.5418	6.24e-25	3.73e-24	45.1793
KLHL30	-1.1089	0.635118	-17.6226	3.98e-62	8.51e-61	130.344
TRPC1	-1.10885	2.13538	-15.314	1.44e-48	2.05e-47	99.2556
EHBP1	-1.10832	3.88165	-16.6241	4.08e-56	7.33e-55	116.558
ST6GALNAC1	-1.10723	1.10965	-11.5367	2.65e-29	1.89e-28	55.1626
NFIL3	-1.10538	5.19229	-10.5677	4.85e-25	2.92e-24	45.4297
CCDC82	-1.10516	1.82483	-16.7471	7.61e-57	1.41e-55	118.229
MPPED2	-1.10507	1.26812	-12.4209	1.89e-33	1.6e-32	64.6384
GRK5	-1.10499	2.99085	-16.7	1.45e-56	2.65e-55	117.588
FLI1	-1.10484	3.20017	-14.6448	7.14e-45	8.93e-44	90.7875
MYCBP2	-1.10447	3.9652	-13.5379	5.14e-39	5.26e-38	77.3744
SAA4	-1.10425	0.498068	-17.9992	1.9e-64	4.35e-63	135.668
PDGFA	-1.10412	3.95024	-13.6009	2.43e-39	2.53e-38	78.1173
AGPAT2	-1.1037	6.5944	-11.4421	7.11e-29	5e-28	54.1824
NR5A2	-1.10337	1.51381	-16.2485	6.53e-54	1.1e-52	111.503
L3MBTL4	-1.10318	1.38085	-11.9824	2.3e-31	1.78e-30	59.8703
EYA2	-1.10292	3.81478	-7.83544	1.01e-14	3.71e-14	21.954
KLF8	-1.10244	2.30897	-13.7501	4.11e-40	4.39e-39	79.8872
FFAR4	-1.10224	1.20609	-18.9997	9.51e-71	2.55e-69	150.125
LRFN5	-1.10201	0.651559	-20.78	2.13e-82	7.76e-81	176.862
MT1E	-1.10071	6.00699	-7.21031	9.75e-13	3.22e-12	17.4609
PC	-1.1004	4.22894	-12.1255	4.88e-32	3.89e-31	61.411
FAM43A	-1.10038	3.35374	-14.3567	2.57e-43	3.06e-42	87.2235
MAP3K8	-1.09934	3.64353	-11.7644	2.39e-30	1.78e-29	57.5495
ITGA1	-1.09573	3.50933	-14.1168	4.88e-42	5.57e-41	84.2947
PPP2R1B	-1.09551	4.30396	-16.1167	3.81e-53	6.26e-52	109.746
RBMS2	-1.09529	4.09381	-18.2494	5.26e-66	1.25e-64	139.241
RBPMS	-1.09468	4.53652	-12.191	2.39e-32	1.92e-31	62.1217
RARB	-1.0943	2.88939	-11.323	2.45e-28	1.69e-27	52.9566
EVA1C	-1.09411	3.60435	-11.1882	9.78e-28	6.6e-27	51.582
ANGPTL5	-1.09337	0.309766	-24.7905	2.77e-110	2.18e-108	240.9
CPS1	-1.09289	1.20981	-13.5589	4.01e-39	4.11e-38	77.6224
ZNF385D	-1.09288	1.40466	-11.6467	8.31e-30	6.05e-29	56.3115
TMPRSS2	-1.09257	3.00219	-7.86625	7.98e-15	2.95e-14	22.1843
NFAT5	-1.09222	3.19358	-10.8188	4.07e-26	2.57e-25	47.8844
APBB1IP	-1.09218	3.87894	-11.7259	3.6e-30	2.66e-29	57.1433
GAS7	-1.09164	3.89492	-9.97024	1.45e-22	7.85e-22	39.7835
EVC2	-1.09159	1.89542	-14.8446	5.78e-46	7.51e-45	93.2888
PCDHGC3	-1.09068	3.29342	-10.3542	3.84e-24	2.22e-23	43.3804
NFKBIZ	-1.08979	4.00825	-7.3887	2.74e-13	9.32e-13	18.7083
BICC1	-1.08944	3.33078	-10.283	7.58e-24	4.33e-23	42.7051
SEMA3A	-1.0885	1.12428	-17.1564	2.71e-59	5.4e-58	123.845
ABO	-1.08847	1.53578	-9.59465	4.53e-21	2.31e-20	36.3771
KCNC4	-1.08826	1.4956	-16.4725	3.19e-55	5.55e-54	114.509
MECOM	-1.08793	2.45538	-13.6065	2.28e-39	2.37e-38	78.1843
ARHGAP31	-1.08696	3.83965	-13.6026	2.39e-39	2.48e-38	78.1375
LIX1L	-1.08681	4.25346	-14.8972	2.97e-46	3.9e-45	93.9507
ZNF471	-1.08656	2.18639	-11.4714	5.24e-29	3.72e-28	54.4849
ARHGEF4	-1.08502	1.35907	-13.3642	3.98e-38	3.95e-37	75.3403
ZNF334	-1.08477	1.58279	-10.4803	1.13e-24	6.72e-24	44.5868
SPART	-1.08445	4.65131	-13.0151	2.29e-36	2.13e-35	71.3105
ABCA1	-1.08388	3.79052	-12.0114	1.69e-31	1.31e-30	60.1806
CALCOCO1	-1.08161	4.95805	-15.7081	8.52e-51	1.29e-49	104.361
RAB6B	-1.08083	2.32395	-11.7036	4.56e-30	3.35e-29	56.9085
CTNNAL1	-1.08053	4.63725	-13.2973	8.71e-38	8.52e-37	74.5616
ALPK3	-1.07995	1.9761	-14.9335	1.88e-46	2.48e-45	94.4092
TMEM35A	-1.07715	1.05155	-14.0198	1.59e-41	1.78e-40	83.1215
ARHGEF37	-1.0767	4.44968	-10.0107	9.94e-23	5.41e-22	40.1571
TRNP1	-1.07664	3.50668	-10.032	8.15e-23	4.45e-22	40.3539
GFAP	-1.07649	0.431975	-20.2459	7.56e-79	2.52e-77	168.714
UGP2	-1.07639	6.01458	-18.8612	7.27e-70	1.91e-68	148.097
PDE1B	-1.07639	1.80604	-15.7205	7.24e-51	1.11e-49	104.523
PCDH19	-1.07609	1.51643	-9.52621	8.39e-21	4.21e-20	35.7684
ARHGEF28	-1.07587	2.45972	-14.2541	9.09e-43	1.06e-41	85.9666
ERRFI1	-1.07584	5.92519	-10.5863	4.04e-25	2.44e-24	45.61
RNF157	-1.07534	1.28785	-13.4095	2.34e-38	2.33e-37	75.869
LONRF3	-1.07435	1.13511	-15.538	7.88e-50	1.16e-48	102.147
RTL5	-1.0741	2.91146	-11.1725	1.15e-27	7.73e-27	51.4226
ESAM	-1.07289	5.16385	-13.6308	1.71e-39	1.78e-38	78.4716
ELMOD3	-1.07187	3.63481	-18.9442	2.15e-70	5.74e-69	149.31
GCNT4	-1.07043	1.57253	-11.585	1.59e-29	1.15e-28	55.6654
FLT4	-1.06999	2.6993	-15.0788	2.95e-47	4.03e-46	96.2497
NRP1	-1.06929	4.84643	-12.6878	9.55e-35	8.43e-34	67.6055
TMEM170B	-1.06886	2.21039	-14.4187	1.19e-43	1.43e-42	87.9867
HADH	-1.06857	4.57325	-17.975	2.68e-64	6.13e-63	135.324
MXRA7	-1.06834	4.52205	-13.3433	5.08e-38	5.02e-37	75.0966
NLRP1	-1.06687	2.30822	-13.8208	1.76e-40	1.91e-39	80.7298
LPIN1	-1.06559	3.41919	-12.1669	3.11e-32	2.49e-31	61.8597
NEUROG2	-1.0654	0.430503	-12.4831	9.48e-34	8.07e-33	65.3253
AC072022.2	-1.06539	1.37344	-13.0177	2.23e-36	2.07e-35	71.34
AVPI1	-1.06401	4.59921	-14.0401	1.24e-41	1.4e-40	83.3664
FABP5	-1.06373	3.49733	-8.63498	1.8e-17	7.66e-17	28.1899
SPNS2	-1.06355	3.37425	-10.051	6.82e-23	3.73e-22	40.5304
SLC2A12	-1.06302	1.09389	-11.9866	2.2e-31	1.71e-30	59.9147
GLYATL2	-1.06207	3.40571	-4.62529	4.14e-06	9.01e-06	2.61266
FEZ1	-1.06124	1.55972	-17.4083	8.08e-61	1.68e-59	127.343
PLS3	-1.06087	6.56387	-10.254	1e-23	5.68e-23	42.4307
DCLK1	-1.06071	2.92306	-7.416	2.25e-13	7.7e-13	18.9017
FBLN1	-1.06053	6.52217	-8.76573	6.08e-18	2.65e-17	29.2609
FXYD6	-1.05964	2.08664	-13.5056	7.53e-39	7.66e-38	76.995
SLC14A2	-1.05961	0.596855	-14.6099	1.11e-44	1.37e-43	90.353
LDHB	-1.05941	2.48428	-9.47648	1.31e-20	6.5e-20	35.3285
CPNE8	-1.05894	2.52354	-12.81	2.39e-35	2.16e-34	68.9808
POU6F1	-1.05842	2.63047	-17.205	1.38e-59	2.77e-58	124.518
ITPR1	-1.05792	3.09337	-9.26518	8.48e-20	4.07e-19	33.4816
ME3	-1.05753	3.41002	-10.4617	1.36e-24	8.03e-24	44.4081
KCNH8	-1.05514	0.528872	-17.6584	2.4e-62	5.2e-61	130.847
ARRB1	-1.05488	4.08006	-11.4136	9.56e-29	6.7e-28	53.8879
STXBP6	-1.05468	0.675353	-16.9743	3.36e-58	6.47e-57	121.337
ACSS3	-1.05456	2.21464	-10.4114	2.21e-24	1.29e-23	43.9265
B3GNT5	-1.05416	1.80585	-9.85477	4.23e-22	2.23e-21	38.7244
FMO1	-1.05413	2.73064	-9.01673	7.28e-19	3.33e-18	31.3565
CDNF	-1.0537	2.23402	-15.396	4.99e-49	7.2e-48	100.31
TMCC3	-1.05344	2.8044	-12.2295	1.57e-32	1.27e-31	62.5402
EPB41L4B	-1.05337	3.78541	-11.4323	7.87e-29	5.53e-28	54.081
SLC1A3	-1.05319	3.25442	-10.9334	1.29e-26	8.32e-26	49.0213
VWA5A	-1.05276	4.1665	-9.9037	2.69e-22	1.43e-21	39.1719
S100A4	-1.05155	7.89006	-9.85981	4.04e-22	2.14e-21	38.7704
RYR3	-1.05136	0.529336	-25.4462	5.17e-115	4.7e-113	251.762
AFAP1L2	-1.05033	3.86011	-9.61917	3.63e-21	1.85e-20	36.596
PEG3	-1.04988	1.55982	-7.13067	1.7e-12	5.57e-12	16.9131
KANK4	-1.04847	2.70695	-7.63938	4.38e-14	1.56e-13	20.5083
INTS6L	-1.0483	2.28432	-13.0066	2.53e-36	2.35e-35	71.2131
LRRC8C	-1.04755	2.85079	-13.3407	5.24e-38	5.18e-37	75.0667
SEMA3E	-1.04718	2.25021	-7.67219	3.43e-14	1.23e-13	20.7479
PCDH9	-1.04673	0.391969	-18.2122	8.98e-66	2.13e-64	138.708
MPP6	-1.0446	1.73685	-12.1373	4.29e-32	3.43e-31	61.5392
PRKN	-1.04428	0.891687	-22.3461	4.76e-93	2.27e-91	201.316
SAV1	-1.04401	4.65901	-15.1747	8.64e-48	1.2e-46	97.4713
HTR2A	-1.04339	0.431753	-20.8888	3.98e-83	1.47e-81	178.536
PRX	-1.04329	2.14631	-13.3111	7.41e-38	7.28e-37	74.7215
PRICKLE2	-1.04111	2.58206	-12.6075	2.36e-34	2.06e-33	66.7078
MXI1	-1.04092	4.84098	-13.0085	2.48e-36	2.3e-35	71.2346
GLP2R	-1.03987	0.268648	-25.515	1.64e-115	1.52e-113	252.906
LGALS3	-1.03973	7.89116	-10.3931	2.64e-24	1.54e-23	43.7511
SEPTIN10	-1.03884	5.45597	-13.3686	3.78e-38	3.76e-37	75.391
PACRG	-1.03856	0.848115	-17.9148	6.33e-64	1.43e-62	134.468
STON1	-1.03766	2.31996	-13.2544	1.44e-37	1.4e-36	74.0644
NPY1R	-1.03727	4.63913	-3.57788	0.000359909	0.000664458	-1.62287
JADE1	-1.03716	3.69562	-17.0107	2.03e-58	3.95e-57	121.837
TBX18	-1.0362	1.75143	-12.5402	5.01e-34	4.32e-33	65.9588
FAM124A	-1.03499	1.42028	-15.5904	3.98e-50	5.94e-49	102.827
AKAP6	-1.03489	0.760343	-21.1969	3.37e-85	1.32e-83	183.294
DIPK1A	-1.03476	4.05937	-13.2663	1.25e-37	1.22e-36	74.2016
NRIP2	-1.0347	2.71006	-14.9202	2.22e-46	2.93e-45	94.2409
PNMA8B	-1.03372	1.29594	-15.7923	2.82e-51	4.35e-50	105.463
BVES	-1.03258	1.60583	-13.7305	5.19e-40	5.53e-39	79.6542
ABHD6	-1.03244	2.94974	-14.8342	6.59e-46	8.55e-45	93.158
AMY2B	-1.03238	1.50006	-14.6339	8.19e-45	1.02e-43	90.6517
CP	-1.03236	3.15282	-4.45404	9.2e-06	1.95e-05	1.84835
TCN2	-1.03226	4.78832	-12.1597	3.36e-32	2.69e-31	61.782
RILP	-1.03218	3.1766	-14.1237	4.48e-42	5.13e-41	84.3792
EDA2R	-1.032	2.24635	-11.1769	1.1e-27	7.4e-27	51.4669
FOXO4	-1.03129	4.54599	-14.1483	3.32e-42	3.81e-41	84.6773
LPAR1	-1.03085	4.20622	-10.6133	3.1e-25	1.88e-24	45.8719
SHISA3	-1.03043	0.504317	-16.3636	1.39e-54	2.37e-53	113.044
PGM1	-1.03042	5.69732	-13.3644	3.97e-38	3.94e-37	75.3429
HBEGF	-1.02884	3.58777	-11.5117	3.44e-29	2.45e-28	54.9031
LUZP2	-1.02865	0.619435	-15.1152	1.85e-47	2.55e-46	96.713
SLC16A11	-1.0285	1.1804	-11.4287	8.18e-29	5.74e-28	54.0433
PRRG1	-1.02841	2.53186	-12.2025	2.11e-32	1.7e-31	62.2462
SV2B	-1.02778	0.716561	-18.9011	4.05e-70	1.07e-68	148.68
TLR3	-1.0275	2.7427	-11.2164	7.33e-28	4.97e-27	51.868
SGCB	-1.02742	5.12188	-12.4766	1.02e-33	8.67e-33	65.2532
CYP11A1	-1.02731	0.938633	-15.6041	3.32e-50	4.99e-49	103.006
MITF	-1.0254	2.96887	-11.8394	1.07e-30	8.07e-30	58.3443
PCNX1	-1.02511	3.72632	-14.5862	1.49e-44	1.83e-43	90.0589
PLIN2	-1.0243	5.23771	-10.3791	3.02e-24	1.76e-23	43.6175
BTBD11	-1.02396	1.54541	-12.2076	1.99e-32	1.61e-31	62.3019
FAM184A	-1.02373	1.51545	-13.8501	1.24e-40	1.35e-39	81.0806
PCCA	-1.02369	3.2708	-14.2953	5.47e-43	6.44e-42	86.4712
HCAR3	-1.02274	0.653642	-23.7294	1.01e-102	6.4e-101	223.529
ASPH	-1.02256	5.37929	-9.03107	6.44e-19	2.96e-18	31.4777
LRRC70	-1.02245	0.702242	-23.0485	6.24e-98	3.45e-96	212.529
BAALC	-1.02244	1.36856	-10.3432	4.26e-24	2.46e-23	43.2761
DPY19L2	-1.02234	1.08136	-14.1439	3.51e-42	4.01e-41	84.6242
RAMP2	-1.02202	5.9722	-10.26	9.45e-24	5.37e-23	42.4872
RASGRF2	-1.02144	2.25075	-12.485	9.28e-34	7.91e-33	65.3465
RCAN2	-1.02078	3.58317	-12.4972	8.1e-34	6.93e-33	65.4819
ETV1	-1.02042	2.4574	-11.2179	7.21e-28	4.9e-27	51.8836
THRA	-1.01967	4.50481	-12.6573	1.35e-34	1.18e-33	67.2646
PNPLA7	-1.01871	2.46426	-11.1736	1.13e-27	7.64e-27	51.4342
STS	-1.01799	3.03313	-11.5654	1.96e-29	1.41e-28	55.4612
MSRA	-1.01753	3.08451	-14.7179	2.85e-45	3.62e-44	91.7
OSBPL1A	-1.0173	4.77979	-12.094	6.88e-32	5.44e-31	61.0703
TSPAN2	-1.01685	3.00462	-10.1379	3.01e-23	1.67e-22	41.34
BEND5	-1.01611	2.45741	-11.3685	1.53e-28	1.06e-27	53.4232
HPD	-1.01536	0.745825	-12.7541	4.51e-35	4.03e-34	68.3503
ROR1	-1.01502	1.9418	-11.1104	2.16e-27	1.44e-26	50.795
C19orf12	-1.01383	4.16725	-17.3531	1.75e-60	3.6e-59	126.574
RPS6KA2	-1.01373	4.09537	-12.3216	5.69e-33	4.7e-32	63.5465
MAP3K5	-1.0129	3.94943	-11.638	9.12e-30	6.62e-29	56.2202
APOBEC3C	-1.01284	5.03573	-10.272	8.43e-24	4.81e-23	42.6007
TCF15	-1.01254	1.04019	-13.4198	2.07e-38	2.07e-37	75.9892
CFI	-1.011	1.36022	-14.8558	5.02e-46	6.53e-45	93.4299
ACAA2	-1.01099	4.86732	-14.5507	2.31e-44	2.83e-43	89.6178
KRT16	-1.01089	3.16218	-4.07818	4.83e-05	9.67e-05	0.268935
ALOX15B	-1.01045	3.30776	-4.43977	9.82e-06	2.08e-05	1.78591
SNORC	-1.01036	1.64244	-8.0244	2.37e-15	9.02e-15	23.3788
STUM	-1.01029	1.46226	-7.26735	6.51e-13	2.17e-12	17.8567
IL6R	-1.00882	3.2146	-10.9554	1.04e-26	6.7e-26	49.2401
CCDC85A	-1.00864	0.666112	-17.7474	6.82e-63	1.5e-61	132.1
MFNG	-1.00853	3.5725	-11.8913	6.15e-31	4.67e-30	58.8967
HABP4	-1.00826	3.02169	-15.915	5.57e-52	8.81e-51	107.077
AKR1B15	-1.0081	1.09628	-7.36171	3.32e-13	1.13e-12	18.5178
KLHDC1	-1.00797	2.2443	-13.3179	6.85e-38	6.74e-37	74.8006
PCDHGA2	-1.00791	1.19965	-12.2561	1.17e-32	9.55e-32	62.8303
SNCAIP	-1.00747	1.32603	-13.0731	1.18e-36	1.1e-35	71.974
COLCA2	-1.00726	1.23324	-12.6037	2.46e-34	2.14e-33	66.6656
ST8SIA2	-1.00667	0.872251	-12.0658	9.34e-32	7.33e-31	60.7666
IRS1	-1.00643	4.45305	-7.75437	1.86e-14	6.74e-14	21.3522
CMYA5	-1.00641	2.92048	-7.86037	8.34e-15	3.08e-14	22.1403
KANK2	-1.00517	5.10224	-12.9743	3.67e-36	3.39e-35	70.8448
PARD3B	-1.00404	2.87333	-13.9116	5.89e-41	6.49e-40	81.8184
PPM1F	-1.00085	3.59133	-16.5582	9.98e-56	1.77e-54	115.666
LURAP1	-1.00039	1.06102	-19.3774	3.56e-73	1.02e-71	155.692
LRRTM2	-1.00018	0.453708	-20.6685	1.18e-81	4.19e-80	175.153
CDS1	1.00003	5.37333	11.1155	2.05e-27	1.37e-26	50.8459
CFL1	1.00013	8.49057	18.0129	1.56e-64	3.58e-63	135.863
DRAP1	1.00025	6.99642	12.6996	8.35e-35	7.39e-34	67.7383
RFC4	1.00041	4.61409	13.4471	1.5e-38	1.51e-37	76.3094
GFER	1.00063	3.18583	12.8637	1.3e-35	1.18e-34	69.5876
ZBTB12	1.00098	3.65477	12.244	1.34e-32	1.09e-31	62.6981
CCR4	1.00174	1.98816	9.01861	7.17e-19	3.28e-18	31.3723
CABLES2	1.00255	4.03202	13.565	3.73e-39	3.84e-38	77.6946
MZT2B	1.00264	5.57646	11.0059	6.24e-27	4.07e-26	49.7442
ADAMTS4	1.00264	3.50016	9.48436	1.22e-20	6.07e-20	35.398
ELOB	1.00301	8.58184	14.196	1.85e-42	2.14e-41	85.2578
VSTM2A	1.00318	1.15803	4.87968	1.2e-06	2.73e-06	3.79933
HPRT1	1.00389	6.27443	14.4343	9.83e-44	1.18e-42	88.1792
YIF1B	1.00444	4.69621	16.0216	1.35e-52	2.19e-51	108.486
PAGR1	1.00544	3.52504	15.2168	5.04e-48	7.08e-47	98.0085
LYPD3	1.00621	5.62378	7.5288	9.89e-14	3.46e-13	19.7076
SMS	1.0065	7.55128	15.5974	3.63e-50	5.43e-49	102.919
LIG1	1.00674	4.23925	15.0348	5.17e-47	6.97e-46	95.6907
OSCAR	1.00701	3.02059	11.8291	1.2e-30	8.99e-30	58.2349
BCL3	1.00742	6.03835	12.4068	2.22e-33	1.86e-32	64.4824
HSPE1	1.00755	5.16416	14.2999	5.17e-43	6.1e-42	86.5273
PDRG1	1.00787	5.67452	14.1293	4.19e-42	4.79e-41	84.4474
KLHL35	1.0083	2.18842	10.5055	8.89e-25	5.29e-24	44.8289
ARF1	1.00888	9.43385	19.9514	6.55e-77	2.05e-75	164.265
FOXS1	1.00996	2.96384	11.6636	6.96e-30	5.08e-29	56.4884
KNSTRN	1.01103	4.07191	14.5023	4.23e-44	5.14e-43	89.019
HNRNPAB	1.01119	7.85324	17.3886	1.06e-60	2.2e-59	127.069
NXPH4	1.01304	2.37533	6.82414	1.39e-11	4.3e-11	14.8568
GPR160	1.0132	4.94899	7.94435	4.39e-15	1.65e-14	22.7715
C1orf35	1.01328	4.1855	14.8219	7.71e-46	9.97e-45	93.0026
C3orf52	1.01351	2.9298	8.44712	8.35e-17	3.42e-16	26.6762
HSD17B7	1.01382	3.43018	14.2783	6.75e-43	7.92e-42	86.2628
RMI1	1.01389	4.33709	13.1159	7.18e-37	6.78e-36	72.4654
DCAF13	1.01483	4.61563	14.2739	7.12e-43	8.35e-42	86.2094
H2BC18	1.01484	1.62013	9.14253	2.47e-19	1.16e-18	32.4262
SLC38A5	1.01564	2.65237	9.25983	8.88e-20	4.26e-19	33.4354
NTHL1	1.01587	4.47685	11.6128	1.19e-29	8.61e-29	55.9566
SERPINE1	1.01593	5.78477	7.50635	1.17e-13	4.06e-13	19.5463
PPP1CA	1.01662	6.87451	15.95	3.5e-52	5.58e-51	107.538
GALNT7	1.01717	5.29743	8.12175	1.11e-15	4.3e-15	24.1247
PSMG3	1.01739	5.62576	15.7674	3.91e-51	6.01e-50	105.137
PFKFB4	1.01756	2.93439	15.094	2.43e-47	3.33e-46	96.4428
TUBG1	1.01834	5.75441	14.74	2.16e-45	2.76e-44	91.9759
ECM1	1.01843	5.91359	6.00536	2.51e-09	6.84e-09	9.77772
SMIM29	1.01886	5.54213	14.4568	7.44e-44	8.99e-43	88.4561
SGO2	1.01974	2.92454	13.5021	7.84e-39	7.97e-38	76.9543
CERS2	1.02022	6.78274	10.124	3.43e-23	1.9e-22	41.2102
ANAPC11	1.02024	5.65091	13.5151	6.73e-39	6.86e-38	77.107
CCDC24	1.02096	3.8643	11.1603	1.3e-27	8.72e-27	51.2997
MRPL13	1.0212	5.17958	14.367	2.26e-43	2.69e-42	87.3504
CENPW	1.022	4.88697	8.97812	1.01e-18	4.59e-18	31.0307
TIMP1	1.02272	9.27271	11.3275	2.34e-28	1.62e-27	53.0023
ZNF239	1.02278	4.08509	11.8668	7.99e-31	6.04e-30	58.6359
RAB17	1.02344	4.13548	8.88611	2.21e-18	9.85e-18	30.2594
ARHGEF16	1.02418	3.91511	11.6521	7.85e-30	5.72e-29	56.3679
GTF2IRD1	1.02425	4.361	17.4293	6.02e-61	1.26e-59	127.637
JTB	1.02497	4.86663	16.2986	3.33e-54	5.64e-53	112.173
PFDN2	1.0251	7.81525	13.513	6.9e-39	7.03e-38	77.0815
SNRPE	1.02556	6.80443	16.079	6.3e-53	1.03e-51	109.246
BCL2L12	1.02566	4.48576	13.2184	2.18e-37	2.11e-36	73.6475
COA6	1.02582	4.71044	16.9046	8.78e-58	1.67e-56	120.38
H1-3	1.02604	1.47215	7.77827	1.55e-14	5.65e-14	21.529
CDKN2D	1.02672	4.46955	13.1421	5.29e-37	5.04e-36	72.7675
OAS1	1.02673	4.92626	8.23512	4.56e-16	1.8e-15	25.0035
ATP2A3	1.02685	5.07825	7.55538	8.14e-14	2.86e-13	19.899
PAQR6	1.02702	2.84395	8.84566	3.11e-18	1.38e-17	29.9226
PFDN6	1.02772	5.26468	16.6305	3.74e-56	6.72e-55	116.645
CENPL	1.02799	3.04434	15.6997	9.51e-51	1.44e-49	104.251
OCIAD2	1.02802	5.79249	15.4047	4.46e-49	6.44e-48	100.422
VAV2	1.02817	5.22365	14.7255	2.59e-45	3.29e-44	91.7955
IKBKE	1.02884	3.8744	13.2478	1.55e-37	1.51e-36	73.9873
MX1	1.02894	5.20347	6.69741	3.22e-11	9.75e-11	14.0312
WDR76	1.02911	3.62287	13.1247	6.48e-37	6.13e-36	72.5672
NFKBIE	1.02935	4.67859	13.8384	1.42e-40	1.55e-39	80.9404
RNF223	1.02949	2.45085	9.18618	1.69e-19	7.98e-19	32.8004
NPW	1.02997	1.31623	7.38806	2.75e-13	9.36e-13	18.7038
RTKN	1.03066	5.03484	15.5956	3.71e-50	5.56e-49	102.895
ADCK5	1.0332	3.6722	12.5992	2.59e-34	2.25e-33	66.6151
SYCE3	1.03355	2.34517	8.85845	2.79e-18	1.24e-17	30.029
IGFL3	1.0336	1.05829	8.62377	1.97e-17	8.39e-17	28.0988
RAB3A	1.03363	3.51986	11.8515	9.42e-31	7.1e-30	58.473
MANF	1.03395	6.61032	17.6462	2.85e-62	6.14e-61	130.676
CACNG1	1.03465	1.64763	7.39362	2.64e-13	9.01e-13	18.7431
KISS1R	1.03471	1.12317	8.61864	2.06e-17	8.74e-17	28.0571
DOP1B	1.03535	4.85603	11.6778	5.98e-30	4.38e-29	56.6378
MYB	1.03916	5.18949	6.46034	1.5e-10	4.39e-10	12.5253
KCNJ11	1.04006	3.74639	7.12717	1.75e-12	5.7e-12	16.8891
SIPA1L3	1.04177	4.9083	13.4452	1.54e-38	1.54e-37	76.2867
TICRR	1.043	1.92045	11.7679	2.3e-30	1.71e-29	57.5866
MMP14	1.04337	8.10447	9.24632	1e-19	4.78e-19	33.3186
GNG13	1.04465	1.01659	9.08539	4.04e-19	1.87e-18	31.9387
SAMD1	1.04476	6.1993	18.5778	4.55e-68	1.14e-66	143.974
CBLN2	1.04506	1.13317	5.71713	1.36e-08	3.53e-08	8.13498
MAGED2	1.04554	9.42429	8.78304	5.26e-18	2.3e-17	29.4038
CFB	1.04556	2.14314	8.22623	4.89e-16	1.93e-15	24.9342
RPL39L	1.0461	5.33318	9.247	9.94e-20	4.75e-19	33.3244
MACROH2A1	1.04681	5.29904	21.1861	3.98e-85	1.56e-83	183.126
SLC52A3	1.04695	3.62066	9.94204	1.88e-22	1.01e-21	39.5239
SPAG1	1.04739	3.58947	12.1359	4.36e-32	3.47e-31	61.5242
DLG3	1.04815	5.16071	15.072	3.22e-47	4.37e-46	96.163
SAMD10	1.04978	4.00415	14.1693	2.57e-42	2.96e-41	84.9332
FLYWCH2	1.05001	6.12327	13.5365	5.23e-39	5.35e-38	77.3581
TMEM9	1.05102	6.91143	15.5669	5.41e-50	8.05e-49	102.521
ARRDC1	1.05206	5.2206	13.5852	2.93e-39	3.03e-38	77.9324
CA12	1.0525	6.77569	4.7009	2.88e-06	6.36e-06	2.95896
CXCR4	1.0529	6.79152	10.2616	9.31e-24	5.29e-23	42.5025
STRBP	1.05294	4.80374	15.8108	2.21e-51	3.43e-50	105.706
SCX	1.05316	1.75979	10.5406	6.31e-25	3.78e-24	45.1677
DSCC1	1.05447	3.68485	10.9603	9.88e-27	6.38e-26	49.2888
TIMM17A	1.05571	6.19505	18.29	2.93e-66	7.02e-65	139.823
PPDPF	1.05571	9.64593	11.6387	9.05e-30	6.58e-29	56.2275
STAP2	1.05577	5.39442	11.8873	6.42e-31	4.88e-30	58.854
SEPHS2	1.0559	7.64375	13.8042	2.15e-40	2.32e-39	80.5315
EBP	1.0562	4.84753	14.3723	2.12e-43	2.52e-42	87.4152
METTL26	1.05666	6.25223	14.691	4e-45	5.03e-44	91.3638
FANCA	1.05924	2.01128	12.7762	3.51e-35	3.15e-34	68.5987
TFPT	1.06042	5.05568	11.833	1.15e-30	8.63e-30	58.2763
LRG1	1.0606	4.56647	4.71625	2.68e-06	5.92e-06	3.02991
ZDHHC12	1.06131	5.38604	15.2305	4.22e-48	5.94e-47	98.1845
CIT	1.06184	1.76761	16.1973	1.3e-53	2.16e-52	110.819
SLC25A39	1.06201	7.08357	16.4168	6.78e-55	1.16e-53	113.759
HSPA6	1.06218	3.04125	9.46634	1.43e-20	7.09e-20	35.2391
UQCC2	1.0633	4.63851	17.6948	1.44e-62	3.12e-61	131.359
CCR8	1.0635	1.22328	11.2994	3.12e-28	2.15e-27	52.7148
GINS4	1.06475	2.2082	11.1143	2.08e-27	1.38e-26	50.8342
MAZ	1.06478	4.12844	15.0586	3.82e-47	5.17e-46	95.9925
ITPKA	1.06588	1.27213	11.0002	6.61e-27	4.31e-26	49.6873
CDCA4	1.06625	4.37198	15.5752	4.85e-50	7.22e-49	102.63
VSTM2L	1.06687	2.19789	6.65238	4.34e-11	1.3e-10	13.7412
RSAD2	1.06697	4.2129	7.67431	3.38e-14	1.21e-13	20.7635
ETNK2	1.06728	4.0877	8.04612	2e-15	7.65e-15	23.5445
ENTPD8	1.06762	1.78839	8.148	9.05e-16	3.52e-15	24.3273
TIMM17B	1.0677	5.45557	16.874	1.34e-57	2.52e-56	119.962
BASP1	1.06837	5.7276	10.1151	3.73e-23	2.06e-22	41.1267
CACNA1H	1.06876	2.77371	6.21466	7.04e-10	1.98e-09	11.0183
PIGQ	1.06896	4.60303	12.9548	4.59e-36	4.22e-35	70.6218
RDM1	1.06922	1.27046	15.5596	5.94e-50	8.82e-49	102.428
EMC9	1.0694	4.31601	14.7286	2.49e-45	3.17e-44	91.834
BICDL2	1.06982	4.02197	9.82537	5.54e-22	2.92e-21	38.4564
ILDR1	1.07024	3.89713	11.4197	8.98e-29	6.3e-28	53.9501
BAX	1.07097	5.68676	16.8323	2.37e-57	4.44e-56	119.391
LPCAT1	1.07183	5.5932	13.7967	2.35e-40	2.53e-39	80.4428
EGLN3	1.07198	3.8772	8.16559	7.88e-16	3.07e-15	24.4632
APLP1	1.07347	2.76264	7.30568	4.96e-13	1.66e-12	18.1244
PSME2	1.07471	6.74263	14.8788	3.75e-46	4.91e-45	93.7184
SYNGR2	1.07577	7.71171	14.9544	1.44e-46	1.91e-45	94.6733
IRX5	1.07593	5.82197	10.3351	4.61e-24	2.66e-23	43.1984
GPR143	1.07645	2.73052	9.50216	1.04e-20	5.2e-20	35.5554
CAPG	1.07651	7.84011	12.0313	1.36e-31	1.06e-30	60.3952
LRRC59	1.07702	6.80621	13.7594	3.67e-40	3.93e-39	79.9977
RAB11FIP4	1.07722	3.46351	12.5463	4.68e-34	4.04e-33	66.0268
CLEC11A	1.07746	4.86903	8.98797	9.31e-19	4.23e-18	31.1137
FBN2	1.07811	1.48631	9.80621	6.61e-22	3.47e-21	38.2821
INTS7	1.07965	4.91682	15.9558	3.24e-52	5.18e-51	107.615
GP2	1.07999	2.92917	4.53419	6.35e-06	1.37e-05	2.20257
ACTL8	1.08009	1.03773	6.63865	4.74e-11	1.42e-10	13.6532
FUT2	1.08084	2.94907	8.93161	1.5e-18	6.76e-18	30.6399
MXD3	1.08169	2.45805	13.2241	2.04e-37	1.97e-36	73.7135
SLC20A1	1.08178	5.60586	16.9673	3.7e-58	7.11e-57	121.24
TRAF4	1.08179	5.69337	12.7783	3.43e-35	3.08e-34	68.6225
EVL	1.08181	5.84097	8.14774	9.07e-16	3.52e-15	24.3252
MANEAL	1.08225	3.1819	10.7344	9.41e-26	5.84e-25	47.0544
TFF3	1.08305	7.2811	3.41902	0.000649126	0.00116628	-2.17296
DQX1	1.08359	1.23546	9.29827	6.34e-20	3.07e-19	33.7685
PPP1R37	1.08368	4.73289	14.2022	1.72e-42	1.99e-41	85.3333
FAM102A	1.08391	6.53768	12.7344	5.64e-35	5.02e-34	68.1289
HASPIN	1.08413	1.86927	13.4259	1.93e-38	1.93e-37	76.0605
APOBR	1.08742	3.53953	9.7982	7.12e-22	3.72e-21	38.2093
SDSL	1.08855	4.5891	12.4181	1.95e-33	1.64e-32	64.6073
FKBP10	1.08872	6.83001	11.4214	8.82e-29	6.19e-28	53.9678
CAPSL	1.0921	1.3069	8.20431	5.81e-16	2.28e-15	24.7636
PPP1R35	1.09228	4.07192	12.887	9.96e-36	9.06e-35	69.8518
RABIF	1.09238	4.81507	20.1744	2.24e-78	7.34e-77	167.631
SIM2	1.0924	1.11399	9.41321	2.3e-20	1.13e-19	34.7717
RCC1	1.09257	5.52056	15.1053	2.1e-47	2.88e-46	96.5868
FADS2	1.09281	4.73098	6.10722	1.36e-09	3.76e-09	10.3765
DDIAS	1.09359	2.44904	12.6086	2.33e-34	2.03e-33	66.7199
MRPS12	1.09428	5.75579	15.6698	1.41e-50	2.13e-49	103.862
OR2B6	1.09444	1.11537	11.8406	1.06e-30	7.97e-30	58.3572
BCL9	1.09548	5.0311	13.783	2.77e-40	2.98e-39	80.2789
SLC37A1	1.09669	4.19321	16.1026	4.6e-53	7.55e-52	109.559
TMEM141	1.09677	5.50889	13.6346	1.63e-39	1.71e-38	78.5159
NVL	1.0971	4.89005	14.4463	8.47e-44	1.02e-42	88.3274
TMEM121	1.09734	2.93383	9.6127	3.85e-21	1.96e-20	36.5382
ALYREF	1.09751	6.70732	13.825	1.67e-40	1.82e-39	80.7806
CA9	1.09942	1.57074	5.75481	1.1e-08	2.86e-08	8.34542
PDIA4	1.09968	7.94701	16.3651	1.36e-54	2.32e-53	113.065
DONSON	1.10066	3.79838	15.7693	3.81e-51	5.86e-50	105.163
CIB3	1.10069	1.44288	10.3904	2.71e-24	1.58e-23	43.7258
RAB19	1.10218	2.50051	11.9566	3.04e-31	2.34e-30	59.5941
VAMP8	1.10257	8.83697	16.8008	3.65e-57	6.82e-56	118.961
TTLL12	1.1043	6.02971	11.5378	2.62e-29	1.87e-28	55.1743
RAC3	1.10448	5.2702	11.0343	4.68e-27	3.08e-26	50.0288
NMRAL1	1.10469	5.69949	17.1597	2.59e-59	5.16e-58	123.891
RNFT2	1.1047	1.84118	15.5053	1.21e-49	1.77e-48	101.723
B4GALT3	1.10637	5.95557	16.8809	1.22e-57	2.3e-56	120.056
ANO9	1.10712	3.13316	11.1551	1.37e-27	9.19e-27	51.2462
TFAP2A	1.10735	5.23992	10.4286	1.87e-24	1.1e-23	44.0905
PARP1	1.10737	5.69519	17.0481	1.21e-58	2.37e-57	122.351
GADD45G	1.10833	4.51585	8.46918	6.98e-17	2.88e-16	26.8524
ZNF703	1.10863	6.90358	6.9251	7.02e-12	2.21e-11	15.5248
ERBB2	1.11154	6.96048	7.47358	1.48e-13	5.12e-13	19.3117
SEZ6L2	1.11158	5.32323	6.54123	8.94e-11	2.65e-10	13.0334
LRRC73	1.11184	2.11972	10.969	9.04e-27	5.85e-26	49.3761
KLHDC9	1.11208	4.05871	8.57519	2.94e-17	1.24e-16	27.7049
TRPS1	1.11268	6.94537	8.5771	2.9e-17	1.22e-16	27.7204
OLFML2B	1.11282	5.83439	10.4354	1.75e-24	1.03e-23	44.1558
KIF24	1.1135	2.60273	15.2957	1.82e-48	2.59e-47	99.0201
KDF1	1.11482	5.2721	12.9216	6.7e-36	6.13e-35	70.2448
CELSR3	1.11542	1.82022	10.4929	1e-24	5.96e-24	44.708
H4C12	1.11568	1.75679	10.4122	2.19e-24	1.28e-23	43.9335
SAMD11	1.11586	1.88152	7.99909	2.88e-15	1.09e-14	23.1861
TOMM40	1.11665	5.79783	17.4498	4.52e-61	9.46e-60	127.923
MISP3	1.11678	4.00145	9.43971	1.82e-20	8.96e-20	35.0045
SLC6A9	1.11698	3.82806	10.1872	1.89e-23	1.06e-22	41.8023
SSX2IP	1.11847	3.72174	15.1856	7.52e-48	1.05e-46	97.6103
APOC1	1.1185	5.44029	9.47895	1.28e-20	6.36e-20	35.3503
LIMD2	1.11882	3.47468	10.6396	2.4e-25	1.46e-24	46.1279
TNFRSF12A	1.11903	6.14383	9.63308	3.2e-21	1.64e-20	36.7204
NECAB3	1.11955	4.8862	11.6633	6.98e-30	5.09e-29	56.4851
GOLM1	1.11969	7.40559	9.95651	1.65e-22	8.89e-22	39.657
RABEP2	1.11986	4.5621	13.7275	5.38e-40	5.73e-39	79.6181
CLDN4	1.12009	7.35489	9.77073	9.15e-22	4.77e-21	37.9601
FLAD1	1.12014	5.67775	19.0413	5.15e-71	1.4e-69	150.735
COL12A1	1.12199	6.78686	7.69297	2.94e-14	1.06e-13	20.9002
MST1R	1.12264	3.53452	10.4632	1.34e-24	7.92e-24	44.4221
TFR2	1.12277	1.39338	11.9345	3.86e-31	2.96e-30	59.3576
FANCD2	1.12385	3.05532	15.0979	2.31e-47	3.17e-46	96.4926
TRAF2	1.12583	4.79384	17.6523	2.61e-62	5.65e-61	130.761
PAXX	1.12749	5.94495	13.4986	8.18e-39	8.3e-38	76.9128
SUSD4	1.12899	4.02783	7.58683	6.46e-14	2.28e-13	20.1265
HS6ST3	1.12917	1.78478	7.38903	2.73e-13	9.3e-13	18.7107
LPAR2	1.12931	4.56593	15.6002	3.5e-50	5.24e-49	102.955
MLPH	1.12934	6.47106	5.52125	4.11e-08	1.04e-07	7.06236
ATP6AP1	1.12962	7.3792	16.9762	3.28e-58	6.31e-57	121.362
FBXL19	1.13013	4.24389	15.9418	3.9e-52	6.21e-51	107.43
ERP27	1.13197	4.45539	7.00817	3.98e-12	1.27e-11	16.0813
NUPR2	1.13213	3.54057	6.42023	1.94e-10	5.64e-10	12.2755
MIEN1	1.13353	5.93984	9.87947	3.37e-22	1.79e-21	38.95
CCNO	1.13469	3.41463	5.58351	2.9e-08	7.39e-08	7.39944
RTKN2	1.1354	1.95111	14.8583	4.87e-46	6.33e-45	93.4605
BLM	1.13554	2.20379	13.4844	9.67e-39	9.8e-38	76.7459
PHLDA2	1.13646	4.50884	8.80671	4.32e-18	1.89e-17	29.5994
MZT2A	1.13747	4.71949	11.959	2.97e-31	2.29e-30	59.6198
STMND1	1.1386	2.64083	6.52255	1.01e-10	2.97e-10	12.9156
FCGR3A	1.13902	6.21614	10.1646	2.34e-23	1.31e-22	41.5896
HDGF	1.13985	8.52426	18.5502	6.8e-68	1.69e-66	143.575
TSTD1	1.14343	7.02016	12.4384	1.56e-33	1.32e-32	64.8311
CANT1	1.14363	6.82405	13.0599	1.37e-36	1.28e-35	71.8235
MYBL1	1.14369	2.68195	9.24384	1.02e-19	4.88e-19	33.2971
CGN	1.14484	5.27507	9.32368	5.07e-20	2.47e-19	33.9893
CHAF1B	1.14539	3.71398	14.602	1.22e-44	1.51e-43	90.255
BBC3	1.14597	3.56684	12.181	2.66e-32	2.14e-31	62.013
POLE2	1.14675	2.95207	16.7494	7.38e-57	1.36e-55	118.261
BX255925.3	1.14681	5.05005	14.5585	2.1e-44	2.57e-43	89.7153
EFNA4	1.14709	5.5743	11.4115	9.78e-29	6.84e-28	53.8661
TSEN54	1.15074	5.19533	16.4782	2.96e-55	5.16e-54	114.585
PRR19	1.151	2.06146	19.3096	9.76e-73	2.75e-71	154.688
IL21R	1.15217	1.54701	13.1501	4.83e-37	4.6e-36	72.8591
DNAJC1	1.1539	6.6072	11.7198	3.83e-30	2.82e-29	57.0795
CCT3	1.15484	8.52048	19.417	1.98e-73	5.69e-72	156.28
DCTPP1	1.15571	6.41645	16.4182	6.65e-55	1.14e-53	113.777
INSYN2A	1.1558	1.73379	6.51975	1.03e-10	3.03e-10	12.8979
SALL4	1.15609	1.43053	14.9576	1.38e-46	1.84e-45	94.7134
TMEM184A	1.15623	3.20535	11.256	4.88e-28	3.34e-27	52.2718
TMEM54	1.15674	6.19229	14.2966	5.39e-43	6.35e-42	86.4868
NR2F6	1.1579	6.09144	17.4339	5.65e-61	1.18e-59	127.7
PROM2	1.15836	5.99858	10.1978	1.71e-23	9.63e-23	41.901
OVOL2	1.15972	4.3854	13.4453	1.53e-38	1.54e-37	76.2879
ASCL2	1.1606	2.39562	8.43137	9.49e-17	3.87e-16	26.5506
PGP	1.16108	4.19571	18.3514	1.21e-66	2.92e-65	140.707
OIP5	1.162	1.79466	17.0099	2.06e-58	3.99e-57	121.825
MSMB	1.1636	2.83731	5.05705	4.91e-07	1.15e-06	4.66285
SNRPB	1.16702	8.08704	17.0064	2.16e-58	4.17e-57	121.778
TUBA3D	1.16782	2.26609	6.65588	4.24e-11	1.27e-10	13.7637
OAS3	1.16849	5.45666	9.4916	1.14e-20	5.7e-20	35.462
IGFALS	1.16873	1.96253	7.80179	1.3e-14	4.75e-14	21.7036
ZNF552	1.16907	5.68762	8.01985	2.46e-15	9.33e-15	23.3442
CDH11	1.16965	4.68672	9.66657	2.37e-21	1.21e-20	37.0206
KCNK6	1.17041	4.74806	10.8163	4.17e-26	2.64e-25	47.8596
C21orf58	1.17115	2.66353	15.5217	9.74e-50	1.43e-48	101.936
ESRP2	1.17121	5.03431	12.8747	1.15e-35	1.04e-34	69.7119
MICAL2	1.17264	3.85698	12.3365	4.82e-33	4e-32	63.7099
FCGR1A	1.17333	2.41193	14.7346	2.31e-45	2.95e-44	91.9085
AP1S1	1.1751	6.68424	18.7765	2.51e-69	6.49e-68	146.861
CGA	1.17538	1.17954	5.45496	5.92e-08	1.48e-07	6.70739
RGS4	1.17541	2.85854	9.78809	7.81e-22	4.08e-21	38.1175
SLC30A8	1.17715	1.56113	5.14824	3.06e-07	7.28e-07	5.11834
KCNK1	1.17753	4.11931	6.82787	1.35e-11	4.19e-11	14.8813
B4GALNT3	1.17778	3.41583	8.42775	9.77e-17	3.98e-16	26.5218
DOK7	1.17872	2.30706	7.48531	1.36e-13	4.71e-13	19.3956
ACOT7	1.17923	4.72906	14.2321	1.19e-42	1.39e-41	85.6989
PGAP6	1.1795	5.54959	16.5485	1.14e-55	2.01e-54	115.535
MROH6	1.17964	2.97006	10.575	4.51e-25	2.72e-24	45.5005
TRIM11	1.17983	3.70536	20.0708	1.08e-77	3.44e-76	166.065
SMYD3	1.18066	4.19454	13.7051	7.04e-40	7.46e-39	79.3515
PACC1	1.18076	3.99327	18.596	3.49e-68	8.81e-67	144.238
CTSD	1.18076	7.86472	11.3385	2.08e-28	1.44e-27	53.1155
RSPH1	1.18097	2.88766	9.62889	3.33e-21	1.7e-20	36.6829
CYB561	1.18209	6.84938	13.9441	3.98e-41	4.4e-40	82.2083
VAV3	1.1825	5.93152	7.66519	3.62e-14	1.29e-13	20.6967
ABRACL	1.18281	6.67717	13.5024	7.82e-39	7.95e-38	76.9573
SPDYC	1.18282	1.24129	6.02214	2.27e-09	6.2e-09	9.87568
SMC4	1.18416	4.43342	11.1054	2.27e-27	1.51e-26	50.7446
BSPRY	1.18435	6.06504	10.503	9.11e-25	5.41e-24	44.8049
CBX8	1.18439	3.30892	16.3494	1.68e-54	2.87e-53	112.853
MRPL12	1.18471	3.4704	10.0637	6.05e-23	3.32e-22	40.6484
ADAM12	1.18722	4.73581	8.63342	1.82e-17	7.76e-17	28.1772
PRLR	1.18741	5.61207	8.13959	9.67e-16	3.75e-15	24.2623
TTYH3	1.18761	5.75041	14.4728	6.1e-44	7.38e-43	88.6538
AJM1	1.1889	2.1035	14.5611	2.03e-44	2.5e-43	89.7478
MDK	1.18913	7.57818	9.42682	2.04e-20	1e-19	34.8912
ST14	1.19227	6.88054	11.8228	1.28e-30	9.61e-30	58.1681
TYMS	1.19292	3.05926	13.2267	1.98e-37	1.92e-36	73.7433
LTB	1.19302	3.37959	7.35658	3.45e-13	1.17e-12	18.4817
TPM3	1.1933	6.76847	21.4808	4.03e-87	1.66e-85	187.706
TMEM63B	1.1978	5.85978	18.0228	1.36e-64	3.12e-63	136.003
NME3	1.19905	6.57492	11.0248	5.15e-27	3.38e-26	49.9338
SPEF1	1.19927	2.03644	9.99586	1.14e-22	6.21e-22	40.02
REEP4	1.2006	5.26285	16.1237	3.47e-53	5.73e-52	109.84
ESPN	1.20145	3.02713	8.93296	1.49e-18	6.69e-18	30.6513
MRPL14	1.203	7.23916	18.0926	4.99e-65	1.16e-63	136.999
GBP5	1.20421	2.60212	8.28699	3.02e-16	1.2e-15	25.4093
MBOAT2	1.20527	4.86283	11.7219	3.75e-30	2.77e-29	57.1013
ANXA9	1.2064	5.88131	7.99118	3.06e-15	1.16e-14	23.1261
PPEF1	1.20691	1.71055	13.8899	7.66e-41	8.4e-40	81.5573
ZNF467	1.20762	4.50879	11.5095	3.52e-29	2.5e-28	54.88
OAS2	1.20842	5.45989	8.81996	3.86e-18	1.7e-17	29.7092
NUDT16L1	1.20861	5.84069	16.0386	1.08e-52	1.75e-51	108.71
HOXC12	1.20863	1.48995	7.18156	1.19e-12	3.92e-12	17.2625
ADGRB2	1.20878	3.3431	8.37058	1.55e-16	6.25e-16	26.0679
HELLS	1.20963	2.60824	15.3582	8.13e-49	1.17e-47	99.8236
CKAP2	1.2103	4.69692	14.6664	5.45e-45	6.83e-44	91.0568
BRIP1	1.21085	2.0608	13.5826	3.03e-39	3.13e-38	77.9015
ETV7	1.21098	2.91731	10.5804	4.28e-25	2.58e-24	45.5526
DNA2	1.21262	2.77815	15.0547	4.01e-47	5.43e-46	95.9431
CORO2A	1.21349	4.81413	11.2223	6.9e-28	4.68e-27	51.9284
IER3	1.21366	6.17488	9.31089	5.68e-20	2.76e-19	33.8781
CHST1	1.21376	3.076	8.50318	5.3e-17	2.2e-16	27.1248
ABHD17C	1.21471	4.74238	13.3398	5.29e-38	5.23e-37	75.0563
ABHD11	1.21864	6.07351	14.7166	2.9e-45	3.68e-44	91.684
RND1	1.21903	3.60435	9.00738	7.89e-19	3.6e-18	31.2774
HSPB1	1.2202	9.57208	9.56836	5.75e-21	2.9e-20	36.1428
BATF	1.22124	5.18835	9.88126	3.31e-22	1.76e-21	38.9664
SLC24A2	1.22157	1.19591	13.3155	7.04e-38	6.92e-37	74.7734
HID1	1.22188	6.07898	9.56284	6.04e-21	3.05e-20	36.0937
CENPK	1.22201	2.27059	15.894	7.35e-52	1.16e-50	106.801
GRHL2	1.22205	5.65092	13.1197	6.86e-37	6.48e-36	72.5098
TUBA1C	1.22409	5.49899	16.1017	4.66e-53	7.63e-52	109.548
SAC3D1	1.22442	4.49963	15.2247	4.55e-48	6.39e-47	98.1104
DNAJC12	1.22446	4.98523	5.87356	5.49e-09	1.46e-08	9.01705
ADAMTSL2	1.2247	2.75681	13.5935	2.66e-39	2.75e-38	78.0301
NAXE	1.22565	7.64442	18.8044	1.67e-69	4.35e-68	147.267
CACNB3	1.22653	4.30232	15.44	2.82e-49	4.09e-48	100.879
SYNGR3	1.22669	1.56928	12.3923	2.6e-33	2.17e-32	64.3235
KCNF1	1.22763	2.2349	6.77173	1.97e-11	6.04e-11	14.5137
NMU	1.22849	1.66921	8.38818	1.34e-16	5.44e-16	26.2073
LRRC46	1.22869	2.56286	10.7893	5.46e-26	3.43e-25	47.5937
SLC39A11	1.22881	5.67372	13.3923	2.86e-38	2.85e-37	75.6684
XRCC2	1.22891	2.49449	14.6134	1.06e-44	1.31e-43	90.3974
SLC35A2	1.22932	5.60515	21.157	6.27e-85	2.45e-83	182.674
COMTD1	1.22955	3.85672	12.5213	6.19e-34	5.32e-33	65.7485
SCUBE3	1.23052	2.32892	8.16854	7.7e-16	3.01e-15	24.4861
FOXO6	1.23233	3.06443	13.322	6.52e-38	6.42e-37	74.849
RAB31	1.23392	6.47393	9.98969	1.21e-22	6.57e-22	39.963
IDH2	1.2344	7.85166	14.3786	1.96e-43	2.33e-42	87.4935
FLVCR1	1.23614	3.82752	16.896	9.89e-58	1.87e-56	120.262
PRR7	1.23714	2.62874	12.6393	1.65e-34	1.45e-33	67.0629
EXOSC4	1.23751	5.36032	14.9307	1.94e-46	2.57e-45	94.3736
PAK4	1.23797	5.46724	16.6994	1.46e-56	2.67e-55	117.58
RPUSD1	1.24078	5.03526	17.5185	1.72e-61	3.64e-60	128.884
JPT2	1.24136	7.27627	17.4207	6.79e-61	1.42e-59	127.516
TMEM79	1.2432	4.54864	14.7992	1.03e-45	1.32e-44	92.7179
PPP4C	1.24525	7.15944	20.2464	7.5e-79	2.5e-77	168.722
H2AC20	1.24616	2.33181	11.7418	3.04e-30	2.25e-29	57.3111
H2BC6	1.24687	1.63056	12.0988	6.53e-32	5.17e-31	61.1221
GGCT	1.24855	6.30166	16.2149	1.03e-53	1.71e-52	111.054
NECTIN2	1.25036	7.46987	15.1164	1.83e-47	2.51e-46	96.7272
MTHFD2	1.25148	4.42749	17.0946	6.38e-59	1.26e-57	122.992
SLC2A1	1.25343	5.59371	12.3508	4.12e-33	3.43e-32	63.8664
F7	1.25415	2.12487	7.95161	4.15e-15	1.56e-14	22.8263
BOP1	1.25623	5.51133	13.5337	5.4e-39	5.52e-38	77.3259
LMNB2	1.2571	5.42309	16.2819	4.17e-54	7.03e-53	111.95
CDK5	1.26046	4.80097	20.0867	8.47e-78	2.73e-76	166.305
TMED3	1.26157	4.81921	18.8456	9.14e-70	2.39e-68	147.869
ZNF367	1.26196	3.23558	14.1768	2.34e-42	2.7e-41	85.024
CASP14	1.26281	1.48307	5.56248	3.26e-08	8.28e-08	7.28516
SNRNP25	1.26289	5.75013	18.3074	2.28e-66	5.47e-65	140.074
RIBC2	1.26308	2.73778	14.3923	1.65e-43	1.98e-42	87.6617
CRACD	1.26422	1.7657	12.064	9.53e-32	7.47e-31	60.747
TMEM97	1.26669	5.23914	12.7788	3.41e-35	3.06e-34	68.6287
PPM1J	1.26771	2.70162	11.3206	2.51e-28	1.73e-27	52.9314
ORM1	1.26875	1.57336	6.31842	3.69e-10	1.06e-09	11.6481
BCAS1	1.27033	3.14208	6.94759	6.02e-12	1.9e-11	15.6749
PLEK2	1.2714	4.01517	14.2916	5.73e-43	6.73e-42	86.4259
HGH1	1.27213	5.6572	17.2735	5.31e-60	1.08e-58	125.468
LRRC56	1.27621	3.35471	11.309	2.83e-28	1.95e-27	52.8126
C3orf80	1.27692	2.24792	15.781	3.27e-51	5.03e-50	105.316
PCNA	1.27725	8.03905	17.7119	1.13e-62	2.46e-61	131.6
LOXL1	1.27731	5.36761	12.2747	9.53e-33	7.81e-32	63.0336
LRRC45	1.27924	4.54125	14.577	1.67e-44	2.05e-43	89.9451
TMEM145	1.28061	1.56611	10.0086	1.01e-22	5.52e-22	40.1373
CAMSAP3	1.28121	4.70711	13.4754	1.08e-38	1.09e-37	76.6405
ATP6V0B	1.28121	7.1088	20.9643	1.24e-83	4.65e-82	179.698
H2AC11	1.28212	2.16003	9.56933	5.7e-21	2.88e-20	36.1514
CIP2A	1.28228	2.9834	13.805	2.13e-40	2.3e-39	80.542
PLK4	1.28277	3.07823	15.0875	2.64e-47	3.61e-46	96.36
H4C4	1.28421	1.49206	11.0156	5.66e-27	3.7e-26	49.8414
CYSRT1	1.28437	2.3938	12.5305	5.58e-34	4.81e-33	65.8513
LAMTOR2	1.28694	7.04508	18.6528	1.53e-68	3.88e-67	145.061
H4C5	1.2877	1.68364	10.1458	2.79e-23	1.55e-22	41.4136
LSM4	1.28969	6.74291	20.641	1.81e-81	6.34e-80	174.732
CCNE2	1.29152	2.22765	13.5779	3.2e-39	3.3e-38	77.8458
POLQ	1.29273	1.79821	16.0058	1.67e-52	2.69e-51	108.277
PLAC1	1.29369	1.31117	12.9242	6.51e-36	5.96e-35	70.2738
CENPX	1.29683	6.3093	15.508	1.17e-49	1.71e-48	101.757
TDO2	1.29751	1.46323	13.2265	1.99e-37	1.92e-36	73.741
CDC7	1.29885	3.41702	13.884	8.21e-41	9.01e-40	81.4874
DDX39A	1.30027	5.66612	18.6717	1.16e-68	2.95e-67	145.336
EME1	1.30188	1.93711	15.7006	9.39e-51	1.42e-49	104.264
YDJC	1.30204	4.9954	16.5842	7.02e-56	1.25e-54	116.017
E2F7	1.30383	1.70242	14.3029	4.98e-43	5.88e-42	86.5643
TSPAN13	1.30466	8.66004	11.2378	5.88e-28	4.01e-27	52.0858
EFNA3	1.30564	3.87362	10.7164	1.12e-25	6.95e-25	46.8776
PACSIN1	1.30645	1.80766	15.2472	3.4e-48	4.81e-47	98.3987
MRPS34	1.30743	7.43624	18.0511	9.05e-65	2.09e-63	136.406
PRSS22	1.30758	4.03973	11.9507	3.25e-31	2.5e-30	59.5302
H2AC6	1.30934	7.29471	10.6261	2.74e-25	1.66e-24	45.9962
NECTIN4	1.30941	6.10794	11.7258	3.6e-30	2.66e-29	57.1424
CHPF	1.30976	6.92865	15.6788	1.25e-50	1.89e-49	103.979
SYNE4	1.31089	4.30362	13.0826	1.05e-36	9.92e-36	72.0828
KCNE4	1.3121	4.54742	6.55619	8.12e-11	2.41e-10	13.128
CD24	1.31358	9.36375	7.16281	1.36e-12	4.46e-12	17.1335
MCRIP2	1.31447	4.1021	15.8825	8.56e-52	1.34e-50	106.649
GABRD	1.31614	1.51493	18.726	5.26e-69	1.35e-67	146.126
H2BU1	1.31656	1.78261	11.215	7.43e-28	5.04e-27	51.8542
MBOAT7	1.32002	6.20174	17.6489	2.75e-62	5.92e-61	130.713
ADAM19	1.32472	3.25944	13.9839	2.46e-41	2.74e-40	82.6872
TIMELESS	1.32554	4.79591	17.0741	8.47e-59	1.66e-57	122.709
WNT7B	1.3263	3.42283	9.49156	1.14e-20	5.7e-20	35.4617
SIX4	1.32659	3.41885	13.2877	9.74e-38	9.53e-37	74.4504
H2AZ1	1.32837	7.5853	19.3128	9.31e-73	2.62e-71	154.735
SLC39A4	1.32953	3.64258	12.139	4.21e-32	3.36e-31	61.5579
EZR	1.32966	8.54284	17.2267	1.02e-59	2.05e-58	124.819
NELL2	1.32975	3.1432	6.76448	2.07e-11	6.33e-11	14.4663
FAP	1.32987	3.90151	10.6489	2.19e-25	1.33e-24	46.218
FOXJ1	1.33038	1.65737	7.66248	3.69e-14	1.32e-13	20.6769
PKIB	1.33065	4.87897	8.16132	8.15e-16	3.17e-15	24.4303
CST5	1.33092	1.39345	5.84626	6.44e-09	1.71e-08	8.86151
IL20	1.33153	2.02003	7.00484	4.07e-12	1.3e-11	16.0589
ANKRD22	1.33158	2.76879	12.1719	2.94e-32	2.36e-31	61.9136
PMAIP1	1.33287	4.32999	10.1305	3.23e-23	1.79e-22	41.2711
CHEK1	1.33289	3.29045	14.5418	2.58e-44	3.16e-43	89.5083
SIAH2	1.33416	6.6305	12.3476	4.26e-33	3.55e-32	63.8319
KIF22	1.33484	5.29795	19.4376	1.45e-73	4.21e-72	156.586
TNFSF4	1.33516	2.6571	14.213	1.5e-42	1.75e-41	85.4659
BPIFB1	1.33558	3.06282	5.87831	5.34e-09	1.42e-08	9.04419
EPS8L1	1.33727	4.33973	11.9512	3.23e-31	2.48e-30	59.5354
C15orf48	1.33787	3.63285	9.31555	5.45e-20	2.65e-19	33.9187
NPNT	1.33788	5.90865	7.66779	3.55e-14	1.27e-13	20.7158
GPR68	1.33933	3.47385	14.4585	7.28e-44	8.8e-43	88.4779
FOXP3	1.3399	2.42401	14.2015	1.73e-42	2e-41	85.3253
SORD	1.34026	3.55362	12.4624	1.19e-33	1.01e-32	65.0959
SLC12A8	1.34277	3.75602	17.4527	4.34e-61	9.11e-60	127.963
TUFT1	1.34347	5.62321	15.5106	1.13e-49	1.65e-48	101.792
DIAPH3	1.34389	2.27562	14.6424	7.36e-45	9.19e-44	90.758
TMEM63C	1.34466	3.52203	9.46941	1.39e-20	6.91e-20	35.2662
DPP3	1.3457	5.46974	18.2027	1.03e-65	2.44e-64	138.573
GOLT1A	1.34738	4.14286	11.3542	1.77e-28	1.23e-27	53.2761
TMEM125	1.34831	5.15134	13.7117	6.5e-40	6.91e-39	79.43
ZNF296	1.34859	3.39412	14.0712	8.5e-42	9.62e-41	83.7427
CENPI	1.34991	2.31869	15.6076	3.18e-50	4.77e-49	103.051
SLC25A22	1.3504	4.54219	17.9571	3.46e-64	7.89e-63	135.069
CAPN9	1.35143	2.5277	9.38551	2.94e-20	1.44e-19	34.529
CAMK2N2	1.35171	1.90722	12.7403	5.27e-35	4.7e-34	68.1955
GALNT6	1.35234	5.99165	8.19772	6.12e-16	2.4e-15	24.7124
PPP1R14B	1.35419	6.91838	16.5475	1.16e-55	2.04e-54	115.521
SDF2L1	1.35542	5.71761	15.0704	3.28e-47	4.46e-46	96.143
CDC25A	1.35783	2.61335	13.8599	1.1e-40	1.2e-39	81.1979
ROGDI	1.35801	3.76711	15.9459	3.7e-52	5.89e-51	107.484
MFSD3	1.35955	5.46037	14.1015	5.88e-42	6.69e-41	84.1099
TRIM59	1.36142	2.54104	20.2092	1.32e-78	4.37e-77	168.158
MCM2	1.3623	4.29434	12.4334	1.65e-33	1.39e-32	64.7765
HMGA1	1.36282	7.33547	14.6322	8.36e-45	1.04e-43	90.6308
PYCARD	1.36355	5.46762	10.9887	7.42e-27	4.82e-26	49.5724
RUSC1	1.36537	5.30918	20.3855	9.02e-80	3.05e-78	170.833
AUNIP	1.36724	2.50592	15.6558	1.69e-50	2.55e-49	103.679
NACC1	1.36793	5.89779	21.987	1.41e-90	6.34e-89	195.641
FKBP4	1.36842	7.41743	15.1956	6.61e-48	9.26e-47	97.7387
CST6	1.36871	3.36213	7.91329	5.57e-15	2.08e-14	22.5373
CELSR1	1.37129	5.19157	9.66486	2.4e-21	1.23e-20	37.0053
CACFD1	1.37651	5.44838	15.8282	1.75e-51	2.74e-50	105.934
DIO1	1.37719	2.37317	6.65386	4.29e-11	1.29e-10	13.7508
TMC4	1.37769	6.54755	10.4689	1.27e-24	7.5e-24	44.4771
ERBB3	1.37829	6.9741	11.9235	4.35e-31	3.34e-30	59.2399
POLR3K	1.37971	5.49463	19.6081	1.14e-74	3.41e-73	159.123
[truncated: 400 more rows]
