# Supplementary material for: Development of a Novel Lysosomal Gene-based Prognostic Panel and Uncovering EIF4EBP1 as a Biomarker for Breast Cancer
Source: Curr Genomics. 2025 Jul 3;26(5):368–88. doi: 10.2174/0113892029357021250626210819 (PMC12728594; doi:10.2174/0113892029357021250626210819)
Supplement: Supplementary file 1 [file CG-26-5-368_SD1.zip › CG-26-5-368_SD1/Supplementary Table4.xlsx]

## Sheet: Sheet1
Supplementary Table 4 Statistical analysis of clinicopathological variables in the TCGA cohort.
Covariates	Type	Entire	Test	Training	p-value
Age	<=65	749(71.81%)	366(70.25%)	383(73.37%)	0.2929
	>65	294(28.19%)	155(29.75%)	139(26.63%)
Gender	FEMALE	1031(98.85%)	512(98.27%)	519(99.43%)	0.1456
	MALE	12(1.15%)	9(1.73%)	3(0.57%)
Stage	Stage I	181(17.35%)	93(17.85%)	88(16.86%)	0.1504
	Stage II	587(56.28%)	275(52.78%)	312(59.77%)
	Stage III	233(22.34%)	130(24.95%)	103(19.73%)
	Stage IV	19(1.82%)	9(1.73%)	10(1.92%)
	unknown	23(2.21%)	14(2.69%)	9(1.72%)
pT	T1	278(26.65%)	138(26.49%)	140(26.82%)	0.9866
	T2	596(57.14%)	298(57.2%)	298(57.09%)
	T3	130(12.46%)	65(12.48%)	65(12.45%)
	T4	36(3.45%)	18(3.45%)	18(3.45%)
	unknown	3(0.29%)	2(0.38%)	1(0.19%)
pN	N0	487(46.69%)	240(46.07%)	247(47.32%)	0.0876
	N1	354(33.94%)	168(32.25%)	186(35.63%)
	N2	111(10.64%)	69(13.24%)	42(8.05%)
	N3	74(7.09%)	37(7.1%)	37(7.09%)
	unknown	17(1.63%)	7(1.34%)	10(1.92%)
pM	M0	859(82.36%)	435(83.49%)	424(81.23%)	0.5422
	M1	21(2.01%)	11(2.11%)	10(1.92%)
	unknown	163(15.63%)	75(14.4%)	88(16.86%)
Race	AMERICAN INDIAN OR ALASKA NATIVE	1(0.1%)	1(0.19%)	0(0%)	0.4485
	ASIAN	56(5.37%)	32(6.14%)	24(4.6%)
	BLACK OR AFRICAN AMERICAN	179(17.16%)	82(15.74%)	97(18.58%)
	WHITE	721(69.13%)	365(70.06%)	356(68.2%)
	unknown	86(8.25%)	41(7.87%)	45(8.62%)
