# Supplementary material for: Development of a Novel Lysosomal Gene-based Prognostic Panel and Uncovering EIF4EBP1 as a Biomarker for Breast Cancer
Source: Curr Genomics. 2025 Jul 3;26(5):368–88. doi: 10.2174/0113892029357021250626210819 (PMC12728594; doi:10.2174/0113892029357021250626210819)
Supplement: Supplementary file 1 [file CG-26-5-368_SD1.zip › CG-26-5-368_SD1/Supplementary Table5.xlsx]

## Sheet: Sheet1
Supplementary Table 5 Co-associated genes of EIF4EBP1 in the TCGA-BRCA cohort.
Gene Symbol	Gene ID	PCC
LSM1	ENSG00000175324.9	0.58
BRF2	ENSG00000104221.12	0.5
BAG4	ENSG00000156735.10	0.47
ASH2L	ENSG00000129691.15	0.45
ALG3	ENSG00000214160.9	0.41
SNRPB	ENSG00000125835.17	0.41
UCK2	ENSG00000143179.12	0.41
TK1	ENSG00000167900.11	0.41
SLC52A2	ENSG00000185803.8	0.41
EIF5A	ENSG00000132507.17	0.41
PPP1R14B	ENSG00000173457.10	0.41
UBE2C	ENSG00000175063.16	0.4
BOLA2B	ENSG00000169627.7	0.4
NPM3	ENSG00000107833.10	0.4
CDC20	ENSG00000117399.13	0.4
SRM	ENSG00000116649.9	0.39
MRTO4	ENSG00000053372.4	0.39
RP11-161H23.5	ENSG00000258232.2	0.39
MRPL47	ENSG00000136522.13	0.39
TOMM40	ENSG00000130204.12	0.39
TROAP	ENSG00000135451.12	0.39
DTYMK	ENSG00000168393.12	0.39
RUVBL1	ENSG00000175792.11	0.38
SNRPD1	ENSG00000167088.10	0.38
RAN	ENSG00000132341.11	0.38
TMEM189	ENSG00000240849.10	0.38
MRPL12	ENSG00000262814.6	0.38
CCT5	ENSG00000150753.11	0.38
POLR2H	ENSG00000163882.9	0.38
CKS1B	ENSG00000173207.12	0.38
GLRX3	ENSG00000108010.11	0.38
AP2S1	ENSG00000042753.11	0.38
PROSC	ENSG00000147471.11	0.38
TARS	ENSG00000113407.13	0.38
RFC2	ENSG00000049541.10	0.38
NIFK	ENSG00000155438.11	0.37
UBE2S	ENSG00000108106.13	0.37
AURKB	ENSG00000178999.12	0.37
MRPL11	ENSG00000174547.13	0.37
CCDC58	ENSG00000160124.9	0.37
MRPL37	ENSG00000116221.15	0.37
PES1	ENSG00000100029.17	0.37
IMP4	ENSG00000136718.9	0.37
NUTF2	ENSG00000102898.11	0.37
RNASEH2A	ENSG00000104889.4	0.37
CENPA	ENSG00000115163.14	0.37
WHSC1L1	ENSG00000147548.16	0.37
ATAD3A	ENSG00000197785.13	0.37
PPIA	ENSG00000196262.13	0.37
TUBA1C	ENSG00000167553.14	0.37
RP11-360L9.7	ENSG00000253174.2	0.37
ALYREF	ENSG00000183684.7	0.37
KPNA2	ENSG00000182481.8	0.37
NME1	ENSG00000239672.7	0.36
CEP55	ENSG00000138180.15	0.36
FOXM1	ENSG00000111206.12	0.36
CDCA3	ENSG00000111665.11	0.36
SNRPG	ENSG00000143977.13	0.36
GAPDH	ENSG00000111640.14	0.36
PSMB2	ENSG00000126067.11	0.36
ZNF593	ENSG00000142684.7	0.36
PSMG3	ENSG00000157778.8	0.36
UBE2T	ENSG00000077152.9	0.36
TM2D2	ENSG00000169490.16	0.36
HN1	ENSG00000189159.15	0.36
BRIX1	ENSG00000113460.12	0.36
CCNB1	ENSG00000134057.14	0.36
C16orf59	ENSG00000162062.14	0.36
TCEB1	ENSG00000154582.16	0.36
CCT7	ENSG00000135624.15	0.36
POP7	ENSG00000172336.4	0.36
NCAPH	ENSG00000121152.9	0.36
TUBB	ENSG00000196230.12	0.36
RP11-345J4.5	ENSG00000261740.5	0.36
CDCA4	ENSG00000170779.10	0.35
NOC2L	ENSG00000188976.10	0.35
TPX2	ENSG00000088325.15	0.35
RFC4	ENSG00000163918.10	0.35
NUP205	ENSG00000155561.14	0.35
H2AFZ	ENSG00000164032.11	0.35
CCT4	ENSG00000115484.14	0.35
KIF4A	ENSG00000090889.11	0.35
DSCC1	ENSG00000136982.5	0.35
UBE2SP2	ENSG00000224126.2	0.35
POLD2	ENSG00000106628.10	0.35
ADRM1	ENSG00000130706.12	0.35
LSM5	ENSG00000106355.9	0.35
SHFM1	ENSG00000127922.9	0.35
FEN1	ENSG00000168496.3	0.35
MELK	ENSG00000165304.7	0.35
SF3B6	ENSG00000115128.6	0.35
BOLA3	ENSG00000163170.11	0.35
MRPS12	ENSG00000128626.11	0.35
RPP21	ENSG00000241370.5	0.35
ACTL6A	ENSG00000136518.16	0.35
MIF	ENSG00000240972.1	0.35
KIF23	ENSG00000137807.13	0.35
PNO1	ENSG00000115946.7	0.35
NOP10	ENSG00000182117.5	0.35
DCAF13	ENSG00000164934.13	0.34
